# Supplementary material for: Interpolation and differentiation of alchemical degrees of freedom in machine learning interatomic potentials
Source: Nat Commun. 2025 May 10;16:4350. doi: 10.1038/s41467-025-59543-2 (PMC12065795; doi:10.1038/s41467-025-59543-2)
Supplement: Supplementary file 4 — Source Data [file 41467_2025_59543_MOESM4_ESM.zip]

Archive with 36 entries (35 files):
- source_data/
- source_data/figS3_a_Sn_model.csv
- source_data/figS1_a.csv
- source_data/figS1_b.csv
- source_data/fig2_c_BrI_expt.csv
- source_data/figS3_a_Zr_model.csv
- source_data/fig3_b_optimized.csv
- source_data/figS3_b_ClI_model.csv
- source_data/fig3_a_left.csv
- source_data/fig2_b_Zr_expt.csv
- source_data/fig3_a_right.csv
- source_data/figS3_b_BrI_expt.csv
- source_data/fig2_b_Sn_expt.csv
- source_data/fig2_c_ClI_model.csv
- source_data/fig2_b_Sn_model.csv
- source_data/fig3_b_scan.csv
- source_data/figS4_upper.csv
- source_data/fig3_b_supercell.csv
- source_data/figS3_b_ClBr_model.csv
- source_data/fig2_c_ClI_expt.csv
- source_data/fig6_c.csv
- source_data/fig2_c_ClBr_model.csv
- source_data/fig2_b_Zr_model.csv
- source_data/fig6_b.csv
- source_data/fig4.csv
- source_data/fig2_c_BrI_model.csv
- source_data/figS3_b_ClI_expt.csv
- source_data/fig5_d.csv
- source_data/fig2_c_ClBr_expt.csv
- source_data/figS3_a_Zr_expt.csv
- source_data/figS4_lower.csv
- source_data/figS3_b_ClBr_expt.csv
- source_data/figS3_a_Sn_expt.csv
- source_data/figS2.csv
- source_data/figS3_b_BrI_model.csv
- source_data/fig5_c.csv
