# Supplementary material for: Interpolation and differentiation of alchemical degrees of freedom in machine learning interatomic potentials
Source: Nat Commun. 2025 May 10;16:4350. doi: 10.1038/s41467-025-59543-2 (PMC12065795; doi:10.1038/s41467-025-59543-2)
Supplement: Supplementary file 4 — Source Data [file 41467_2025_59543_MOESM4_ESM.zip › source_data/figS1_a.csv]

composition	asymmetric	symmetric	embedding
0.0	-3.382045030593872	-3.382045030593872	-3.382045269012451
0.025	-3.376452922821045	-3.344444751739502	-3.3806540966033936
0.05	-3.370835542678833	-3.310730457305908	-3.3760554790496826
0.07500000000000001	-3.3651928901672363	-3.28071665763855	-3.3658664226531982
0.1	-3.359525442123413	-3.254188299179077	-3.348906993865967
0.125	-3.3538331985473633	-3.230903387069702	-3.3261966705322266
0.15000000000000002	-3.3481156826019287	-3.2105956077575684	-3.3004238605499268
0.17500000000000002	-3.3423733711242676	-3.192979097366333	-3.2744674682617188
0.2	-3.336606025695801	-3.1777546405792236	-3.2502260208129883
0.225	-3.3308138847351074	-3.164613723754883	-3.2284247875213623
0.25	-3.3249971866607666	-3.153245687484741	-3.209124803543091
0.275	-3.31915545463562	-3.1433448791503906	-3.1922836303710938
0.30000000000000004	-3.313289165496826	-3.1346168518066406	-3.177978515625
0.325	-3.3073978424072266	-3.1267848014831543	-3.166322708129883
0.35000000000000003	-3.3014822006225586	-3.119596242904663	-3.157305955886841
0.375	-3.295541763305664	-3.1128292083740234	-3.1507129669189453
0.4	-3.289576530456543	-3.106295585632324	-3.14616060256958
0.42500000000000004	-3.2835869789123535	-3.0998449325561523	-3.143188238143921
0.45	-3.2775726318359375	-3.093369245529175	-3.141350746154785
0.47500000000000003	-3.271533727645874	-3.086801767349243	-3.1402740478515625
0.5	-3.265470504760742	-3.0801191329956055	-3.139676332473755
0.525	-3.259382486343384	-3.0733394622802734	-3.1393611431121826
0.55	-3.253270149230957	-3.0665228366851807	-3.1392040252685547
0.5750000000000001	-3.247133493423462	-3.059765338897705	-3.139130115509033
0.6000000000000001	-3.2409720420837402	-3.0531978607177734	-3.1390974521636963
0.625	-3.2347865104675293	-3.0469822883605957	-3.1390841007232666
0.65	-3.228576183319092	-3.04130482673645	-3.139078378677368
0.675	-3.222341775894165	-3.0363729000091553	-3.1390767097473145
0.7000000000000001	-3.21608304977417	-3.0324084758758545	-3.139075994491577
0.7250000000000001	-3.2097995281219482	-3.0296430587768555	-3.139075756072998
0.75	-3.203491687774658	-3.0283124446868896	-3.139075756072998
0.775	-3.197159767150879	-3.028650999069214	-3.139075756072998
0.8	-3.1908035278320312	-3.0308871269226074	-3.139075756072998
0.8250000000000001	-3.184422492980957	-3.0352368354797363	-3.139075756072998
0.8500000000000001	-3.1780173778533936	-3.041902780532837	-3.139075756072998
0.875	-3.1715879440307617	-3.051067352294922	-3.139075756072998
0.9	-3.1651341915130615	-3.0628910064697266	-3.139075756072998
0.925	-3.158655881881714	-3.0775089263916016	-3.139075756072998
0.9500000000000001	-3.152153491973877	-3.0950305461883545	-3.139075756072998
0.9750000000000001	-3.1456267833709717	-3.1155357360839844	-3.139075756072998
1.0	-3.13907527923584	-3.13907527923584	-3.139075517654419
