# Supplementary material for: Interpolation and differentiation of alchemical degrees of freedom in machine learning interatomic potentials
Source: Nat Commun. 2025 May 10;16:4350. doi: 10.1038/s41467-025-59543-2 (PMC12065795; doi:10.1038/s41467-025-59543-2)
Supplement: Supplementary file 4 — Source Data [file 41467_2025_59543_MOESM4_ESM.zip › source_data/figS1_b.csv]

composition	asymmetric	symmetric	embedding
0.0	-2.8394840240478514	-2.8394840240478514	-2.839484214782715
0.025	-2.839060974121094	-2.8233949661254885	-2.837661552429199
0.05	-2.838651657104492	-2.8084156036376955	-2.8346206665039064
0.07500000000000001	-2.83825626373291	-2.7945180892944337	-2.8314451217651366
0.1	-2.837875175476074	-2.7816734313964844	-2.8293052673339845
0.125	-2.8375080108642576	-2.7698486328125	-2.8290029525756837
0.15000000000000002	-2.8371551513671873	-2.7590099334716798	-2.8306863784790037
0.17500000000000002	-2.83681640625	-2.74912109375	-2.8338361740112306
0.2	-2.836491584777832	-2.740143966674805	-2.8374874114990236
0.225	-2.8361812591552735	-2.7320396423339846	-2.840597915649414
0.25	-2.835884857177734	-2.7247682571411134	-2.8424299240112303
0.275	-2.8356033325195313	-2.718290328979492	-2.8427696228027344
0.30000000000000004	-2.835335540771484	-2.712565040588379	-2.841888999938965
0.325	-2.835082244873047	-2.70755558013916	-2.8403156280517576
0.35000000000000003	-2.8348434448242186	-2.7032257080078126	-2.838570785522461
0.375	-2.8346187591552736	-2.6995420455932617	-2.83701171875
0.4	-2.8344085693359373	-2.696476364135742	-2.8357995986938476
0.42500000000000004	-2.8342126846313476	-2.694004440307617	-2.834950256347656
0.45	-2.834031867980957	-2.692108726501465	-2.8344024658203124
0.47500000000000003	-2.8338645935058593	-2.690776252746582	-2.8340732574462892
0.5	-2.8337120056152343	-2.6900026321411135	-2.8338882446289064
0.525	-2.833573913574219	-2.689789581298828	-2.8337900161743166
0.55	-2.8334503173828125	-2.690146636962891	-2.83374080657959
0.5750000000000001	-2.8333414077758787	-2.691090202331543	-2.8337175369262697
0.6000000000000001	-2.833246612548828	-2.6926427841186524	-2.8337072372436523
0.625	-2.833166313171387	-2.694834518432617	-2.8337028503417967
0.65	-2.833100700378418	-2.6977001190185548	-2.833701324462891
0.675	-2.8330493927001954	-2.7012794494628904	-2.8337005615234374
0.7000000000000001	-2.8330129623413085	-2.705616760253906	-2.8337005615234374
0.7250000000000001	-2.8329906463623047	-2.7107574462890627	-2.8337003707885744
0.75	-2.832982635498047	-2.716750144958496	-2.833700180053711
0.775	-2.832989311218262	-2.7236440658569334	-2.8337003707885744
0.8	-2.833010673522949	-2.7314884185791017	-2.8337003707885744
0.8250000000000001	-2.8330461502075197	-2.7403303146362306	-2.8337003707885744
0.8500000000000001	-2.8330961227416993	-2.750216484069824	-2.8337003707885744
0.875	-2.833161163330078	-2.7611913681030273	-2.8337003707885744
0.9	-2.833239936828613	-2.773295021057129	-2.8337003707885744
0.925	-2.8333335876464845	-2.786565589904785	-2.8337003707885744
0.9500000000000001	-2.8334413528442384	-2.801036834716797	-2.8337003707885744
0.9750000000000001	-2.8335636138916014	-2.8167396545410157	-2.8337003707885744
1.0	-2.833700180053711	-2.833700180053711	-2.8337003707885744
