# Supplementary material for: Interpolation and differentiation of alchemical degrees of freedom in machine learning interatomic potentials
Source: Nat Commun. 2025 May 10;16:4350. doi: 10.1038/s41467-025-59543-2 (PMC12065795; doi:10.1038/s41467-025-59543-2)
Supplement: Supplementary file 4 — Source Data [file 41467_2025_59543_MOESM4_ESM.zip › source_data/fig2_c_BrI_expt.csv]

x	a	b	c
0.0	8.155	4.0643	9.86
0.116	8.216	4.077	9.896
0.203	8.262	4.088	9.93
0.301	8.299	4.097	9.962
0.402	8.347	4.1111	10.01
0.501	8.372	4.119	10.042
0.5	8.376	4.1192	10.046
0.6	8.405	4.13	10.09
0.702	8.442	4.144	10.14
0.8	8.47	4.1563	10.186
0.9	8.492	4.1659	10.218
1.0	8.513	4.176	10.262
