# Supplementary material for: Interpolation and differentiation of alchemical degrees of freedom in machine learning interatomic potentials
Source: Nat Commun. 2025 May 10;16:4350. doi: 10.1038/s41467-025-59543-2 (PMC12065795; doi:10.1038/s41467-025-59543-2)
Supplement: Supplementary file 4 — Source Data [file 41467_2025_59543_MOESM4_ESM.zip › source_data/figS3_b_ClI_model.csv]

x	a	b	c
0.0	8.10153811494743	4.04604703443608	10.068417367273545
0.05	8.18491139032332	4.046876841645981	10.168423704145493
0.1	8.246640924857818	4.022366894565151	10.32929187572641
0.15000000000000002	8.233373457709696	4.0300817663573	10.435998832257996
0.2	8.261198686088921	4.0356992155964875	10.5023519667007
0.25	8.255407662881671	4.0412229600313605	10.635739777027995
0.30000000000000004	8.276709152883887	4.044399447157389	10.719445311528235
0.35000000000000003	8.30487328486355	4.046041426945751	10.82199106650463
0.4	8.289121704126217	4.049036891583455	11.074281372098252
0.45	8.276878574736298	4.05596721200866	11.188004584216412
0.5	8.273672043025044	4.067683590356542	11.287497759567582
0.55	8.28749049605697	4.069454654691643	11.354437315401201
0.6000000000000001	8.31278409882168	4.077401877059906	11.420941268532227
0.65	8.38889206387319	4.082136603254987	11.335811627398002
0.7000000000000001	8.398026645922236	4.093889262503387	11.44185231582077
0.75	8.440551251213492	4.097796517673266	11.50861166010601
0.8	8.499942851749083	4.111446090306555	11.546383436958196
0.8500000000000001	8.561353605816606	4.119907701289625	11.585651653122325
0.9	8.618876150765004	4.120147429408017	11.604628063374664
0.9500000000000001	8.690292682448526	4.122302144140245	11.633958440758278
1.0	8.749364099845188	4.131528274155281	11.614241242414469
