# Supplementary material for: Interpolation and differentiation of alchemical degrees of freedom in machine learning interatomic potentials
Source: Nat Commun. 2025 May 10;16:4350. doi: 10.1038/s41467-025-59543-2 (PMC12065795; doi:10.1038/s41467-025-59543-2)
Supplement: Supplementary file 4 — Source Data [file 41467_2025_59543_MOESM4_ESM.zip › source_data/fig3_a_left.csv]

x_Li	x_Na	x_K	lattice_param
1.0	0.0	0.0	5.130083828981705
0.9230769230769231	0.07692307692307687	0.0	5.187720437139942
0.9230769230769231	0.0	0.07692307692307687	5.307159215920424
0.8461538461538461	0.15384615384615374	0.0	5.243765866915073
0.8461538461538461	0.07692307692307687	0.07692307692307687	5.3569532530795065
0.8461538461538461	0.0	0.15384615384615374	5.459291189300067
0.7692307692307692	0.23076923076923073	0.0	5.296525539253718
0.7692307692307692	0.15384615384615374	0.07692307692307687	5.402895789242372
0.7692307692307692	0.07692307692307687	0.15384615384615374	5.49817777537919
0.7692307692307692	0.0	0.23076923076923073	5.584826167777305
0.6923076923076923	0.3076923076923077	0.0	5.345527818653753
0.6923076923076923	0.23076923076923073	0.07692307692307687	5.444946704953992
0.6923076923076923	0.15384615384615374	0.15384615384615374	5.534130205178904
0.6923076923076923	0.07692307692307687	0.23076923076923073	5.617349215930197
0.6923076923076923	0.0	0.3076923076923077	5.693953008370056
0.6153846153846154	0.3846153846153846	0.0	5.390916557617672
0.6153846153846154	0.3076923076923077	0.07692307692307687	5.484165679763159
0.6153846153846154	0.23076923076923073	0.15384615384615374	5.57007022097838
0.6153846153846154	0.15384615384615374	0.23076923076923073	5.6495882001166295
0.6153846153846154	0.07692307692307687	0.3076923076923077	5.723583535541327
0.6153846153846154	0.0	0.3846153846153846	5.794819043457654
0.5384615384615384	0.46153846153846145	0.0	5.433184674475719
0.5384615384615384	0.3846153846153846	0.07692307692307687	5.521246942517625
0.5384615384615384	0.3076923076923077	0.15384615384615374	5.603477314826793
0.5384615384615384	0.23076923076923073	0.23076923076923073	5.680755872696686
0.5384615384615384	0.15384615384615374	0.3076923076923077	5.7534196101547
0.5384615384615384	0.07692307692307687	0.3846153846153846	5.822431549166886
0.5384615384615384	0.0	0.46153846153846145	5.886198264973512
0.46153846153846145	0.5384615384615384	0.0	5.472868282159937
0.46153846153846145	0.46153846153846145	0.07692307692307687	5.557597514859484
0.46153846153846145	0.3846153846153846	0.15384615384615374	5.636115854230294
0.46153846153846145	0.3076923076923077	0.23076923076923073	5.710592742468994
0.46153846153846145	0.23076923076923073	0.3076923076923077	5.783615719174997
0.46153846153846145	0.15384615384615374	0.3846153846153846	5.849634272909779
0.46153846153846145	0.07692307692307687	0.46153846153846145	5.911715687492525
0.46153846153846145	0.0	0.5384615384615384	5.968997689260797
0.3846153846153846	0.6153846153846154	0.0	5.510534718065411
0.3846153846153846	0.5384615384615384	0.07692307692307687	5.591790137598847
0.3846153846153846	0.46153846153846145	0.15384615384615374	5.6687839103272495
0.3846153846153846	0.3846153846153846	0.23076923076923073	5.741171517286291
0.3846153846153846	0.3076923076923077	0.3076923076923077	5.811375739333921
0.3846153846153846	0.23076923076923073	0.3846153846153846	5.876350999865832
0.3846153846153846	0.15384615384615374	0.46153846153846145	5.936688009833713
0.3846153846153846	0.07692307692307687	0.5384615384615384	5.991714522017168
0.3846153846153846	0.0	0.6153846153846154	6.0429027649872795
0.3076923076923077	0.6923076923076923	0.0	5.547479255202663
0.3076923076923077	0.6153846153846154	0.07692307692307687	5.625217614626067
0.3076923076923077	0.5384615384615384	0.15384615384615374	5.699350955620165
0.3076923076923077	0.46153846153846145	0.23076923076923073	5.772201498005159
0.3076923076923077	0.3846153846153846	0.3076923076923077	5.8396124721056255
0.3076923076923077	0.3076923076923077	0.3846153846153846	5.902766041430375
0.3076923076923077	0.23076923076923073	0.46153846153846145	5.962047390162154
0.3076923076923077	0.15384615384615374	0.5384615384615384	6.014392766834888
0.3076923076923077	0.07692307692307687	0.6153846153846154	6.064190701868736
0.3076923076923077	0.0	0.6923076923076923	6.110258002820591
0.23076923076923073	0.7692307692307692	0.0	5.582366474991891
0.23076923076923073	0.6923076923076923	0.07692307692307687	5.658536160599017
0.23076923076923073	0.6153846153846154	0.15384615384615374	5.730903143564589
0.23076923076923073	0.5384615384615384	0.23076923076923073	5.801371628623186
0.23076923076923073	0.46153846153846145	0.3076923076923077	5.867269658862381
0.23076923076923073	0.3846153846153846	0.3846153846153846	5.928566887363246
0.23076923076923073	0.3076923076923077	0.46153846153846145	5.985061360791216
0.23076923076923073	0.23076923076923073	0.5384615384615384	6.036653482827533
0.23076923076923073	0.15384615384615374	0.6153846153846154	6.085112631463567
0.23076923076923073	0.07692307692307687	0.6923076923076923	6.1303405195526
0.23076923076923073	0.0	0.7692307692307692	6.173644822317751
0.15384615384615374	0.8461538461538461	0.0	5.616495962970746
0.15384615384615374	0.7692307692307692	0.07692307692307687	5.690183796891762
0.15384615384615374	0.6923076923076923	0.15384615384615374	5.762015253275094
0.15384615384615374	0.6153846153846154	0.23076923076923073	5.83047833375958
0.15384615384615374	0.5384615384615384	0.3076923076923077	5.894374893873926
0.15384615384615374	0.46153846153846145	0.3846153846153846	5.953694795007064
0.15384615384615374	0.3846153846153846	0.46153846153846145	6.008195376191658
0.15384615384615374	0.3076923076923077	0.5384615384615384	6.058792948357659
0.15384615384615374	0.23076923076923073	0.6153846153846154	6.10565538351381
0.15384615384615374	0.15384615384615374	0.6923076923076923	6.150138539077791
0.15384615384615374	0.07692307692307687	0.7692307692307692	6.192465019046423
0.15384615384615374	0.0	0.8461538461538461	6.234358520712064
0.07692307692307687	0.9230769230769231	0.0	5.6500557071591055
0.07692307692307687	0.8461538461538461	0.07692307692307687	5.7223718961129455
0.07692307692307687	0.7692307692307692	0.15384615384615374	5.793684058591839
0.07692307692307687	0.6923076923076923	0.23076923076923073	5.858896579342791
0.07692307692307687	0.6153846153846154	0.3076923076923077	5.920821352458259
0.07692307692307687	0.5384615384615384	0.3846153846153846	5.97834316625423
0.07692307692307687	0.46153846153846145	0.46153846153846145	6.030770812282582
0.07692307692307687	0.3846153846153846	0.5384615384615384	6.079928808099942
0.07692307692307687	0.3076923076923077	0.6153846153846154	6.125799100035287
0.07692307692307687	0.23076923076923073	0.6923076923076923	6.16962637048136
0.07692307692307687	0.15384615384615374	0.7692307692307692	6.2123093098454065
0.07692307692307687	0.07692307692307687	0.8461538461538461	6.253129439672253
0.07692307692307687	0.0	0.9230769230769231	6.294857631344825
0.0	1.0	0.0	5.6830467633333335
0.0	0.9230769230769231	0.07692307692307687	5.753861466317725
0.0	0.8461538461538461	0.15384615384615374	5.822363208077516
0.0	0.7692307692307692	0.23076923076923073	5.886678700076849
0.0	0.6923076923076923	0.3076923076923077	5.946584397946288
0.0	0.6153846153846154	0.3846153846153846	6.00163496653488
0.0	0.5384615384615384	0.46153846153846145	6.053078816599439
0.0	0.46153846153846145	0.5384615384615384	6.1005429869294145
0.0	0.3846153846153846	0.6153846153846154	6.145518683219
0.0	0.3076923076923077	0.6923076923076923	6.188775947304655
0.0	0.23076923076923073	0.7692307692307692	6.230320246170902
0.0	0.15384615384615374	0.8461538461538461	6.2718072692279785
0.0	0.07692307692307687	0.9230769230769231	6.314301597828723
0.0	0.0	1.0	6.355775894393951
