# Supplementary material for: Interpolation and differentiation of alchemical degrees of freedom in machine learning interatomic potentials
Source: Nat Commun. 2025 May 10;16:4350. doi: 10.1038/s41467-025-59543-2 (PMC12065795; doi:10.1038/s41467-025-59543-2)
Supplement: Supplementary file 4 — Source Data [file 41467_2025_59543_MOESM4_ESM.zip › source_data/fig3_a_right.csv]

x_Li	x_Na	x_K	stress
1.0	0.0	0.0	32.651934772729874
0.9230769230769231	0.07692307692307687	0.0	30.339330434799194
0.9230769230769231	0.0	0.07692307692307687	24.373576045036316
0.8461538461538461	0.15384615384615374	0.0	27.9984250664711
0.8461538461538461	0.07692307692307687	0.07692307692307687	22.029755637049675
0.8461538461538461	0.0	0.15384615384615374	16.025355085730553
0.7692307692307692	0.23076923076923073	0.0	25.62791295349598
0.7692307692307692	0.15384615384615374	0.07692307692307687	19.654955714941025
0.7692307692307692	0.07692307692307687	0.15384615384615374	13.64473532885313
0.7692307692307692	0.0	0.23076923076923073	7.5990078039467335
0.6923076923076923	0.3076923076923077	0.0	23.226464167237282
0.6923076923076923	0.23076923076923073	0.07692307692307687	17.247779294848442
0.6923076923076923	0.15384615384615374	0.15384615384615374	11.230431497097015
0.6923076923076923	0.07692307692307687	0.23076923076923073	5.176125094294548
0.6923076923076923	0.0	0.3076923076923077	0.9136931039392948
0.6153846153846154	0.3846153846153846	0.0	20.792623981833458
0.6153846153846154	0.3076923076923077	0.07692307692307687	14.806840568780899
0.6153846153846154	0.23076923076923073	0.15384615384615374	8.780981414020061
0.6153846153846154	0.15384615384615374	0.23076923076923073	2.7168181259185076
0.6153846153846154	0.07692307692307687	0.3076923076923077	3.3842462580651045
0.6153846153846154	0.0	0.3846153846153846	9.521028958261013
0.5384615384615384	0.46153846153846145	0.0	18.32512952387333
0.5384615384615384	0.3846153846153846	0.07692307692307687	12.330765835940838
0.5384615384615384	0.3076923076923077	0.15384615384615374	6.295031402260065
0.5384615384615384	0.23076923076923073	0.23076923076923073	0.2196756686316803
0.5384615384615384	0.15384615384615374	0.3076923076923077	5.893971771001816
0.5384615384615384	0.07692307692307687	0.3846153846153846	12.044659815728664
0.5384615384615384	0.0	0.46153846153846145	18.23132298886776
0.46153846153846145	0.5384615384615384	0.0	15.822423622012138
0.46153846153846145	0.46153846153846145	0.07692307692307687	9.818085469305515
0.46153846153846145	0.3846153846153846	0.15384615384615374	3.771192627027631
0.46153846153846145	0.3076923076923077	0.23076923076923073	2.3167086765170097
0.46153846153846145	0.23076923076923073	0.3076923076923077	8.444170467555523
0.46153846153846145	0.15384615384615374	0.3846153846153846	14.610066078603268
0.46153846153846145	0.07692307692307687	0.46153846153846145	20.813249051570892
0.46153846153846145	0.0	0.5384615384615384	27.052925899624825
0.3846153846153846	0.6153846153846154	0.0	13.283200562000275
0.3846153846153846	0.5384615384615384	0.07692307692307687	7.267498876899481
0.3846153846153846	0.46153846153846145	0.15384615384615374	1.2080377200618386
0.3846153846153846	0.3846153846153846	0.23076923076923073	4.893733654171228
0.3846153846153846	0.3076923076923077	0.3076923076923077	11.036333627998829
0.3846153846153846	0.23076923076923073	0.3846153846153846	17.218561843037605
0.3846153846153846	0.15384615384615374	0.46153846153846145	23.439479991793633
0.3846153846153846	0.07692307692307687	0.5384615384615384	29.698198661208153
0.3846153846153846	0.0	0.6153846153846154	35.99398583173752
0.3076923076923077	0.6923076923076923	0.0	10.706089437007904
0.3076923076923077	0.6153846153846154	0.07692307692307687	4.677631892263889
0.3076923076923077	0.5384615384615384	0.15384615384615374	1.395820057950914
0.3076923076923077	0.46153846153846145	0.23076923076923073	7.512752432376146
0.3076923076923077	0.3846153846153846	0.3076923076923077	13.67176417261362
0.3076923076923077	0.3076923076923077	0.3846153846153846	19.8716688901186
0.3076923076923077	0.23076923076923073	0.46153846153846145	26.111463084816933
0.3076923076923077	0.15384615384615374	0.5384615384615384	32.39032253623009
0.3076923076923077	0.07692307692307687	0.6153846153846154	38.70761767029762
0.3076923076923077	0.0	0.6923076923076923	45.06270959973335
0.23076923076923073	0.7692307692307692	0.0	8.0896420404315
0.23076923076923073	0.6923076923076923	0.07692307692307687	2.047007204964757
0.23076923076923073	0.6153846153846154	0.15384615384615374	4.041787702590227
0.23076923076923073	0.5384615384615384	0.23076923076923073	10.175188072025776
0.23076923076923073	0.46153846153846145	0.3076923076923077	16.35187864303589
0.23076923076923073	0.3846153846153846	0.3846153846153846	22.570692002773285
0.23076923076923073	0.3076923076923077	0.46153846153846145	28.83056551218033
0.23076923076923073	0.23076923076923073	0.5384615384615384	35.13075411319733
0.23076923076923073	0.15384615384615374	0.6153846153846154	41.47053137421608
0.23076923076923073	0.07692307692307687	0.6923076923076923	47.849372029304504
0.23076923076923073	0.0	0.7692307692307692	54.26713824272156
0.15384615384615374	0.8461538461538461	0.0	5.43254567310214
0.15384615384615374	0.7692307692307692	0.07692307692307687	0.6257412023842335
0.15384615384615374	0.6923076923076923	0.15384615384615374	6.73122750595212
0.15384615384615374	0.6153846153846154	0.23076923076923073	12.882458977401257
0.15384615384615374	0.5384615384615384	0.3076923076923077	19.078077748417854
0.15384615384615374	0.46153846153846145	0.3846153846153846	25.316990911960602
0.15384615384615374	0.3846153846153846	0.46153846153846145	31.598124653100967
0.15384615384615374	0.3076923076923077	0.5384615384615384	37.9207544028759
0.15384615384615374	0.23076923076923073	0.6153846153846154	44.28410530090332
0.15384615384615374	0.15384615384615374	0.6923076923076923	50.68783834576607
0.15384615384615374	0.07692307692307687	0.7692307692307692	57.131577283144
0.15384615384615374	0.0	0.8461538461538461	63.61506134271622
0.07692307692307687	0.9230769230769231	0.0	2.733377041295171
0.07692307692307687	0.8461538461538461	0.07692307692307687	3.3419339451938868
0.07692307692307687	0.7692307692307692	0.15384615384615374	9.465501643717289
0.07692307692307687	0.6923076923076923	0.23076923076923073	15.635861083865166
0.07692307692307687	0.6153846153846154	0.3076923076923077	21.851683035492897
0.07692307692307687	0.5384615384615384	0.3846153846153846	28.111932799220085
0.07692307692307687	0.46153846153846145	0.46153846153846145	34.41549837589264
0.07692307692307687	0.3846153846153846	0.5384615384615384	40.76167941093445
0.07692307692307687	0.3076923076923077	0.6153846153846154	47.14982211589813
0.07692307692307687	0.23076923076923073	0.6923076923076923	53.57937514781952
0.07692307692307687	0.15384615384615374	0.7692307692307692	60.04999205470085
0.07692307692307687	0.07692307692307687	0.8461538461538461	66.56164675951004
0.07692307692307687	0.0	0.9230769230769231	73.11417907476425
0.0	1.0	0.0	0.009255561963072978
0.0	0.9230769230769231	0.07692307692307687	6.103020627051592
0.0	0.8461538461538461	0.15384615384615374	12.245998717844486
0.0	0.7692307692307692	0.23076923076923073	18.43683235347271
0.0	0.6923076923076923	0.3076923076923077	24.67414177954197
0.0	0.6153846153846154	0.3846153846153846	30.95688857138157
0.0	0.5384615384615384	0.46153846153846145	37.28407993912697
0.0	0.46153846153846145	0.5384615384615384	43.6549186706543
0.0	0.3846153846153846	0.6153846153846154	50.06880685687065
0.0	0.3076923076923077	0.6923076923076923	56.52523413300514
0.0	0.23076923076923073	0.7692307692307692	63.02390247583389
0.0	0.15384615384615374	0.8461538461538461	69.56446915864944
0.0	0.07692307692307687	0.9230769230769231	76.14719122648239
0.0	0.0	1.0	82.77212828397751
