# Supplementary material for: Interpolation and differentiation of alchemical degrees of freedom in machine learning interatomic potentials
Source: Nat Commun. 2025 May 10;16:4350. doi: 10.1038/s41467-025-59543-2 (PMC12065795; doi:10.1038/s41467-025-59543-2)
Supplement: Supplementary file 4 — Source Data [file 41467_2025_59543_MOESM4_ESM.zip › source_data/fig2_b_Sn_expt.csv]

x	a
0.0	5.413
0.1	5.402
0.2	5.395
0.3	5.383
0.35	5.378
0.4	5.352
0.45	5.32
0.5	5.294
