# Supplementary material for: Interpolation and differentiation of alchemical degrees of freedom in machine learning interatomic potentials
Source: Nat Commun. 2025 May 10;16:4350. doi: 10.1038/s41467-025-59543-2 (PMC12065795; doi:10.1038/s41467-025-59543-2)
Supplement: Supplementary file 4 — Source Data [file 41467_2025_59543_MOESM4_ESM.zip › source_data/fig2_c_ClI_model.csv]

x	a	b	c
0.0	7.485730091268344	3.998850762357841	11.305560158501281
0.05	7.678385300877853	4.022626007211138	11.154344401893393
0.1	7.903846280258296	4.0492664377387175	10.956629796475218
0.15000000000000002	8.053167875219948	4.069549211396895	10.865052148379831
0.2	8.155240723201928	4.085384471869633	10.830906864903788
0.25	8.21068914839488	4.09661976705201	10.870917970103827
0.30000000000000004	8.257789464358787	4.107290240205612	10.92671691351804
0.35000000000000003	8.300810668027172	4.117836145968838	10.988443190944006
0.4	8.33855579086595	4.127463972131986	11.038844127391277
0.45	8.3769219000411	4.138949841783829	11.107318217752328
0.5	8.421663171939462	4.147447382856389	11.16233014322091
0.55	8.458463612209286	4.156105783091212	11.2076841447479
0.6000000000000001	8.493323450205287	4.1644136935271705	11.250803273775492
0.65	8.528664077026683	4.172224813484847	11.290799532601609
0.7000000000000001	8.562928689755212	4.179666333680592	11.327172577846929
0.75	8.59875112983203	4.187132987300062	11.35765713430043
0.8	8.635834567670916	4.194280389819527	11.381289997112525
0.8500000000000001	8.672589943375899	4.200898160006073	11.395869154085865
0.9	8.708061770758961	4.207040382081259	11.405301458895325
0.9500000000000001	8.745066948782874	4.212804136013036	11.404381720280002
1.0	8.777726248886882	4.218281819411319	11.4083520567508
