# Supplementary material for: Interpolation and differentiation of alchemical degrees of freedom in machine learning interatomic potentials
Source: Nat Commun. 2025 May 10;16:4350. doi: 10.1038/s41467-025-59543-2 (PMC12065795; doi:10.1038/s41467-025-59543-2)
Supplement: Supplementary file 4 — Source Data [file 41467_2025_59543_MOESM4_ESM.zip › source_data/fig2_b_Sn_model.csv]

x	a
0.0	5.467889839999999
0.025	5.46674526934886
0.05	5.465038647748072
0.07500000000000001	5.463043324224733
0.1	5.4605272579315
0.125	5.457803702841729
0.15000000000000002	5.454867726964267
0.17500000000000002	5.451421143809447
0.2	5.447520852637708
0.225	5.443469922796427
0.25	5.439013377396714
0.275	5.434275204880842
0.30000000000000004	5.429223583841978
0.325	5.423839487845447
0.35000000000000003	5.418188811344387
0.375	5.412195852761122
0.4	5.405897160227716
0.42500000000000004	5.399400723488123
0.45	5.392519153653576
0.47500000000000003	5.385331470738007
0.5	5.377883689188299
