# Supplementary material for: Interpolation and differentiation of alchemical degrees of freedom in machine learning interatomic potentials
Source: Nat Commun. 2025 May 10;16:4350. doi: 10.1038/s41467-025-59543-2 (PMC12065795; doi:10.1038/s41467-025-59543-2)
Supplement: Supplementary file 4 — Source Data [file 41467_2025_59543_MOESM4_ESM.zip › source_data/fig3_b_scan.csv]

x	a_AlScN	a_AlYN
0.0	3.12664153	3.12664153
0.03	3.139311965454709	3.1542592090294916
0.06	3.151379218029688	3.1807520216323932
0.09	3.163434666856672	3.2065894186217605
0.12	3.1752225847944024	3.231816026643039
0.15	3.18750645482908	3.2575143161411133
0.18	3.2000404887054015	3.2840592276964236
0.21	3.212534762631543	3.3125735515759054
0.24	3.2256402138596556	3.3430972833542913
