# Supplementary material for: Interpolation and differentiation of alchemical degrees of freedom in machine learning interatomic potentials
Source: Nat Commun. 2025 May 10;16:4350. doi: 10.1038/s41467-025-59543-2 (PMC12065795; doi:10.1038/s41467-025-59543-2)
Supplement: Supplementary file 4 — Source Data [file 41467_2025_59543_MOESM4_ESM.zip › source_data/figS4_upper.csv]

time	a	b	c
0.0	6.379195873112597	6.379195775205709	6.37919586594814
0.002	6.3792689693155795	6.37927420006325	6.379273471227191
0.004	6.379341771809659	6.37935231905909	6.379350769953807
0.006	6.379414460264827	6.379430334359665	6.379427952145651
0.008	6.379487218169067	6.3795084522828915	6.379505209039042
0.01	6.379560228318682	6.379586878148114	6.379582737164067
0.012	6.3796336769054625	6.379665817925274	6.3796607301848525
0.014	6.379707750112499	6.3797454807861484	6.37973938223005
0.016	6.379782630453736	6.379826073036598	6.379818888807733
0.018000000000000002	6.379858502937991	6.379907798847456	6.379899440209221
0.02	6.379935545023895	6.379990861334401	6.379981224918807
0.022	6.380013936639794	6.380075458473793	6.380064429032966
0.024	6.380093851601924	6.380161786571601	6.380149235827651
0.026000000000000002	6.380175458741809	6.38025003596536	6.380235823931643
0.028	6.380258924650744	6.380340392588127	6.380324366479267
0.03	6.380344405839817	6.380433035230205	6.380415028285138
0.032	6.380432057511517	6.380528136666771	6.380507972616161
0.034	6.380522022351383	6.380625858385353	6.380603350808073
0.036000000000000004	6.380614438310491	6.380726353770754	6.380701306384705
0.038	6.380709429889644	6.380829766343474	6.38080197401985
0.04	6.380807115301574	6.38093622929559	6.380905477086649
0.042	6.3809075983745425	6.381045858589135	6.381011928885929
0.044	6.381010972895729	6.381158761754282	6.381121431985758
0.046	6.381117319969854	6.381275027312349	6.381234074564447
0.048	6.381226702975318	6.381394729805787	6.381349930195253
0.05	6.381339174539144	6.381517927490261	6.381469056551075
0.052000000000000005	6.381454769715429	6.381644659552889	6.381591500547103
0.054	6.381573510569706	6.381774948263381	6.3817172894251
0.056	6.381695397612337	6.381908794855153	6.381846437047236
0.058	6.381820415887092	6.382046180343859	6.38197893503333
0.06	6.381948533265144	6.382187068289813	6.38211476323371
0.062	6.382079702489882	6.382331401367807	6.382253880708941
0.064	6.382213854997641	6.382479100111914	6.382396232266996
0.066	6.382350904247638	6.382630063099427	6.382541741219097
0.068	6.382490745876429	6.38278417432513	6.3826903159614785
0.07	6.382633263114016	6.382941295703994	6.3828418476986615
0.07200000000000001	6.382778318819329	6.383101268209171	6.382996213430055
0.074	6.3829257626021585	6.3832639215784965	6.383153273190556
0.076	6.383075428946264	6.383429064630533	6.383312873665424
0.078	6.3832271382884125	6.383596493208983	6.383474848329981
0.08	6.383380702710162	6.383765992237827	6.383639019002082
0.082	6.383535920180237	6.383937332601676	6.3838051985138335
0.084	6.383692584279682	6.384110280027866	6.38397319066116
0.08600000000000001	6.383850479131823	6.38428459062487	6.384142789136984
0.088	6.384009383140359	6.384460016839498	6.384313788050052
0.09	6.384169074524067	6.384636308238704	6.384485973446853
0.092	6.384329330297497	6.384813213984344	6.384659132477586
0.094	6.384489928212511	6.384990488037158	6.384833050740661
0.096	6.384650649724605	6.3851678863504455	6.3850075196585445
0.098	6.384811278426245	6.385345171770125	6.385182331978594
0.1	6.384971604853727	6.385522115524956	6.385357285597063
0.10200000000000001	6.385131430926098	6.385698499518459	6.385532185892321
0.10400000000000001	6.385290567784044	6.3858741185398555	6.385706850310341
0.106	6.385448833144168	6.386048775132076	6.3858811052382345
0.108	6.38560606169007	6.3862222929814125	6.386054785877826
0.11	6.3857621001994	6.386394506179353	6.386227740770202
0.112	6.385916809091156	6.38656526639006	6.386399834204677
0.114	6.386070062735574	6.386734440637267	6.386570943745421
0.116	6.386221751163567	6.386901914478371	6.3867409574548475
0.11800000000000001	6.386371780631802	6.387067590787544	6.38690978421931
0.12	6.386520071119691	6.387231386859245	6.38707734515744
0.122	6.386666557524966	6.387393238898504	6.387243574831365
0.124	6.38681119257548	6.387553096592338	6.387408426205988
0.126	6.38695394282687	6.387710928719568	6.387571863989456
0.128	6.387094785895671	6.3878667158518825	6.387733869624955
0.13	6.387233718534756	6.388020456060528	6.3878944380811875
0.132	6.387370746861212	6.388172162373604	6.388053579449642
0.134	6.387505890115761	6.388321855098185	6.388211311803268
0.136	6.387639183743262	6.3884695733884636	6.388367671747691
0.138	6.387770668721379	6.38861536192454	6.388522703736349
0.14	6.387900399993945	6.38875928082295	6.388676465734256
0.14200000000000002	6.388028442081299	6.388901397817005	6.388829023124316
0.14400000000000002	6.388154866934666	6.3890417870251754	6.3889804497499005
0.146	6.388279754178053	6.389180533485997	6.389130830157165
0.148	6.388403192412066	6.3893177287882965	6.389280253161654
0.15	6.388525276165892	6.389453469569084	6.389428816529443
0.152	6.388646103323001	6.389587858735634	6.389576622408726
0.154	6.388765779147558	6.389721000976312	6.38972377889885
0.156	6.388884410103441	6.389853007959718	6.3898703958911645
0.158	6.389002110743211	6.389983991766737	6.390016588862708
0.16	6.389118995112796	6.390114067683651	6.3901624738530955
0.162	6.389235178962859	6.390243352410693	6.390308167397812
0.164	6.389350779386749	6.390371960572412	6.390453789088162
0.166	6.389465914803864	6.390500010358109	6.390599458047557
0.168	6.3895807043985196	6.390627618656094	6.3907452935231595
0.17	6.389695266547797	6.390754898771487	6.390891412901694
0.17200000000000001	6.389809714873395	6.390881962857083	6.391037929150695
0.17400000000000002	6.389924166701602	6.391008921794274	6.391184958358527
0.176	6.390038732998899	6.3911358818035175	6.39133260763336
0.178	6.390153525174292	6.391262946744862	6.39148098624856
0.18	6.390268650687535	6.391390219966968	6.391630197676421
0.182	6.390384208499538	6.391517792704165	6.3917803370709985
0.184	6.390500302337206	6.39164576059173	6.391931500904778
0.186	6.390617024276653	6.391774205804704	6.392083774932719
0.188	6.390734468857705	6.391903212519057	6.3922372444199915
0.19	6.3908527208964365	6.392032858673212	6.392391983698744
0.192	6.390971862257664	6.392163212179646	6.392548065848783
0.194	6.391091969488652	6.392294338767901	6.392705551861341
0.196	6.391213116845666	6.392426296984838	6.392864502728521
0.198	6.39133536845591	6.392559141546997	6.393024967170249
0.2	6.391458787078573	6.392692918266231	6.393186987935773
0.202	6.3915834277403745	6.392827667488176	6.393350602949353
0.20400000000000001	6.391709340828871	6.392963427676203	6.393515842275819
0.20600000000000002	6.391836568422851	6.3931002249335975	6.3936827275856
0.20800000000000002	6.391965151880437	6.393238083290954	6.393851276164568
0.21	6.392095124432212	6.39337702009092	6.394021496258876
0.212	6.392226513584106	6.393517045690373	6.394193389122716
0.214	6.392359340794399	6.39365816654712	6.39436694904829
0.216	6.3924936229668035	6.393800382511539	6.394542167004953
0.218	6.392629372743983	6.393943691385914	6.3947190276197325
0.22	6.392766593963206	6.394088078939596	6.394897505384388
0.222	6.392905290188956	6.394233530915403	6.39507757078768
0.224	6.39304545369824	6.39438002605137	6.395259187883692
0.226	6.393187077627993	6.394527540198701	6.395442316353595
0.228	6.393330145450392	6.394676041781646	6.395626909577906
0.23	6.393474638429727	6.394825494890156	6.395812917105406
0.232	6.393620533363283	6.394975862183332	6.396000282102558
0.234	6.39376779870632	6.395127101164686	6.3961889436009045
0.23600000000000002	6.393916404975862	6.395279164762409	6.396378838966395
0.23800000000000002	6.394066312336011	6.395432002735412	6.39656989834641
0.24	6.3942174799171205	6.395585559806908	6.396762049586652
0.242	6.394369864610777	6.395739783082074	6.396955218971087
0.244	6.3945234163811415	6.395894610125374	6.397149326637538
0.246	6.394678081936949	6.396049980831389	6.397344293785067
0.248	6.394833808141697	6.396205829662961	6.39754003593806
0.25	6.394990536027232	6.39636209285694	6.397736469313236
0.252	6.395148204384337	6.396518701427069	6.397933505663155
0.254	6.395306749755892	6.396675587155678	6.398131056023928
0.256	6.395466103993403	6.3968326782935625	6.39832902838693
0.258	6.395626201609416	6.39698990438123	6.398527333527432
0.26	6.395786970515677	6.397147193236268	6.398725877139498
0.262	6.39594833901135	6.397304469622011	6.398924564099313
0.264	6.396110234018472	6.397461663284826	6.399123302025138
0.266	6.396272579925733	6.397618699910757	6.399321994199622
0.268	6.396435303299568	6.397775507650581	6.399520546481566
0.27	6.396598325447848	6.397932011522332	6.399718861993527
0.272	6.396761569769814	6.398088141591355	6.399916843431295
0.274	6.396924956430119	6.398243823340572	6.400114391664753
0.276	6.397088407054049	6.398398988695473	6.400311410401197
0.278	6.3972518430945895	6.398553566737749	6.4005078030010525
0.28	6.397415183196235	6.398707485673867	6.400703468638697
0.28200000000000003	6.397578347852053	6.398860678295222	6.400898307670473
0.28400000000000003	6.397741254824905	6.399013075091109	6.401092219407999
0.28600000000000003	6.397903825940798	6.399164611658793	6.4012851045235735
0.28800000000000003	6.398065978779582	6.399315218391483	6.401476861762609
0.29	6.398227633718115	6.399464829199139	6.401667387409103
0.292	6.398388710850562	6.3996133801629425	6.401856580807448
0.294	6.398549129701504	6.399760806372662	6.402044336796583
0.296	6.398708808028406	6.399907040514858	6.402230551109571
0.298	6.39886766773904	6.400052019244153	6.402415117579282
0.3	6.399025629622678	6.4001956783240805	6.402597932398979
0.302	6.39918261576193	6.400337953242023	6.402778888339369
0.304	6.399338547936996	6.400478780861349	6.402957881204266
0.306	6.399493348288225	6.400618095784282	6.403134803826432
0.308	6.399646941415355	6.40075583671626	6.4033095533314635
0.31	6.399799255375097	6.400891941195655	6.403482026125384
0.312	6.3999502143888245	6.401026343688574	6.403652120189779
0.314	6.40009975015361	6.401158983286976	6.403819735612
0.316	6.400247792914772	6.4012897963682525	6.4039847751568715
0.318	6.400394276029508	6.401418723797131	6.404147146418903
0.32	6.400539134612231	6.401545701910261	6.404306758143744
0.322	6.400682307384112	6.401670669613742	6.404463519657152
0.324	6.400823736927802	6.401793569328221	6.404617350983105
0.326	6.400963367577362	6.401914339459885	6.404768172525337
0.328	6.40110114535172	6.402032923703945	6.404915909734593
0.33	6.401237022038835	6.402149266542836	6.405060492795154
0.332	6.401370953802817	6.402263313947028	6.405201859712778
0.334	6.401502898311311	6.402375013463311	6.405339952362767
0.336	6.40163281800968	6.402484314263301	6.405474716541918
0.338	6.401760677618372	6.402591169039141	6.405606106289619
0.34	6.4018864492359855	6.402695534654832	6.4057340829518035
0.342	6.402010105775557	6.402797368601548	6.405858608087157
0.34400000000000003	6.402131627291876	6.402896633264949	6.405979655942894
0.34600000000000003	6.402250994344391	6.402993291625699	6.40609720088925
0.34800000000000003	6.402368193580556	6.403087314459917	6.406211226510518
0.35000000000000003	6.402483218139405	6.403178674723385	6.406321722497552
0.352	6.402596062365942	6.403267350328991	6.406428682111966
0.354	6.4027067240013515	6.40335331965732	6.406532105225007
0.356	6.402815207660812	6.40343657010136	6.406631997993731
0.358	6.402921521431646	6.403517089609289	6.406728370255234
0.36	6.403025677948116	6.40359487409737	6.406821239268588
0.362	6.403127691929829	6.403669921883124	6.406910624803868
0.364	6.403227583771877	6.403742235207713	6.4069965506233
0.366	6.403325375645686	6.4038118222966816	6.407079047149966
0.368	6.403421093549913	6.403878695639983	6.407158146321263
0.37	6.403514766569707	6.40394287180039	6.40723388552719
0.372	6.403606427192176	6.404004371135794	6.4073063031490625
0.374	6.403696109778509	6.404063218387484	6.407375444860379
0.376	6.403783850823779	6.404119444257094	6.40744135477723
0.378	6.403869687576365	6.404173079085659	6.407504081625734
0.38	6.403953659134047	6.404224162330739	6.407563677936793
0.382	6.404035805308291	6.4042727324274225	6.407620195684914
0.384	6.404116165925076	6.4043188340890715	6.407673690598482
0.386	6.404194780535955	6.404362513539199	6.407724220846351
0.388	6.404271690639173	6.404403822931016	6.4077718457096156
0.39	6.404346934884632	6.404442814150052	6.407816627047983
0.392	6.404420548989203	6.404479540521183	6.407858628953836
0.394	6.404492571455318	6.404514062539879	6.407897915898375
0.396	6.404563038264764	6.404546439143712	6.407934554194955
0.398	6.404631982768439	6.404576733674763	6.407968612358761
0.4	6.404699439588851	6.404605013246033	6.4080001628956085
0.402	6.4047654386109665	6.404631342667797	6.408029274240363
0.404	6.404830009970953	6.4046557941656985	6.408056020774563
0.406	6.404893182462588	6.404678437468314	6.40808047684737
0.40800000000000003	6.404954987092857	6.404699349265645	6.408102720489633
0.41000000000000003	6.405015451043689	6.404718604175052	6.4081228286898435
0.41200000000000003	6.40507460097158	6.404736280231448	6.40814087984829
0.41400000000000003	6.405132466223481	6.404752458248595	6.408156956292132
0.41600000000000004	6.405189073387071	6.404767218982755	6.408171139723707
0.418	6.40524445113406	6.404780647200713	6.408183513101403
0.42	6.405298629569715	6.404792829458413	6.408194162673909
0.422	6.405351638170493	6.40480385125893	6.408203174289544
0.424	6.405403510663512	6.40481380233371	6.408210635899436
0.426	6.405454279290826	6.404822771992172	6.408216634999172
0.428	6.405503983269394	6.404830852556466	6.408221263700533
0.43	6.405552655559005	6.404838134196658	6.40822460865142
0.432	6.405600340441345	6.404844713012835	6.408226764123903
0.434	6.405647078587006	6.404850680203128	6.408227821146073
0.436	6.405692914417749	6.404856130884103	6.408227870859936
0.438	6.405737895809014	6.404861159398379	6.408227006067912
0.44	6.4057820723222525	6.404865859259807	6.4082253180857185
0.442	6.405825496789809	6.404870325569688	6.408222901023355
0.444	6.405868223183994	6.404874650665576	6.408219846009327
0.446	6.405910304591104	6.404878925513835	6.408216243743117
0.448	6.405951799736614	6.404883242406146	6.408212184284654
0.45	6.40599276634605	6.404887688544153	6.408207760170323
0.452	6.406033262841628	6.404892350851025	6.4082030590551335
0.454	6.406073345630684	6.404897310724883	6.4081981679998785
0.456	6.406113074925563	6.404902652274988	6.408193176315841
0.458	6.406152506327538	6.404908449715851	6.408188167412398
0.46	6.406191697325656	6.404914777469082	6.408183227604902
0.462	6.406230703757092	6.404921703544527	6.408178437043574
0.464	6.406269577753435	6.404929291837323	6.408173877557959
0.466	6.406308372309483	6.404937601768633	6.408169627789094
0.468	6.406347136804341	6.404946688170715	6.408165765073163
0.47000000000000003	6.4063859185011465	6.404956598010894	6.4081623634127505
0.47200000000000003	6.406424761974047	6.4049673738380895	6.408159494252221
0.47400000000000003	6.406463712397161	6.404979053118013	6.40815722833269
0.47600000000000003	6.4065028100723	6.404991667918716	6.40815563191171
0.47800000000000004	6.406542093755841	6.405005242534859	6.408154771651504
0.48	6.406581603441977	6.405019797641461	6.408154708845649
0.482	6.406621371620453	6.405035345501861	6.408155503262368
0.484	6.406661436167219	6.405051894360409	6.40815721257822
0.486	6.406701828475581	6.405069447720923	6.408159890545811
0.488	6.406742579951055	6.405088003247564	6.408163589647089
0.49	6.40678372141704	6.4051075513480304	6.408168357491168
0.492	6.4068252836239195	6.405128079729266	6.40817424152129
0.494	6.406867291368304	6.405149569329982	6.408181281981839
0.496	6.406909772971974	6.405171997004246	6.408189520401781
0.498	6.40695275288261	6.4051953360504505	6.408198992941103
0.5	6.406996255661718	6.405219554012162	6.408209732413681
0.502	6.407040302141116	6.405244616241042	6.408221771628995
0.504	6.407084912792285	6.405270482756648	6.408235134447754
0.506	6.407130106436365	6.405297113727887	6.408249846674695
0.508	6.407175898434734	6.405324463396425	6.408265926909636
0.51	6.407222302264157	6.405352484259146	6.408283391545438
0.512	6.407269329937122	6.405381128266956	6.4083022550091995
0.514	6.407316989889545	6.4054103426454825	6.408322526052808
0.516	6.407365288292102	6.405440076176146	6.408344211474134
0.518	6.4074142291802945	6.405470275042049	6.408367314994144
0.52	6.407463814318657	6.405500884483341	6.4083918363089545
0.522	6.407514041459057	6.405531850525521	6.408417771145744
0.524	6.407564906528985	6.4055631188477795	6.4084451134655085
0.526	6.407616402101621	6.405594632272103	6.408473852961742
0.528	6.4076685182817	6.405626338777171	6.408503976571807
0.53	6.4077212421195755	6.405658182331318	6.408535467945625
0.532	6.407774557690691	6.405690108999963	6.4085683046628725
0.534	6.4078284473031815	6.405722067399286	6.4086024661869
0.536	6.407882888989669	6.4057540045146055	6.408637924276274
0.538	6.407937861843869	6.405785871518066	6.408674650792968
0.54	6.407993338583105	6.405817620700248	6.408712612871882
0.542	6.408049294274182	6.405849206302271	6.408751778636358
0.544	6.4081056980301705	6.4058805838469235	6.408792109322977
0.546	6.40816251960286	6.40591171247612	6.408833567037548
0.548	6.408219727187043	6.405942552033518	6.4088761083703085
0.55	6.408277287079898	6.405973067542059	6.4089196905486725
0.552	6.408335163238714	6.406003224943947	6.40896426952085
0.554	6.408393319755163	6.40603299095283	6.409009797317242
0.556	6.408451720487609	6.406062338188952	6.409056224936653
0.558	6.408510327102506	6.406091242654278	6.409103503245241
0.56	6.408569102256326	6.406119682649216	6.40915158206649
0.562	6.408628005124893	6.406147636410192	6.409200407798518
0.5640000000000001	6.408687000023515	6.4061750899208825	6.409249929143438
0.5660000000000001	6.4087460481659155	6.406202032264164	6.409300095299809
0.5680000000000001	6.408805110946594	6.406228451026735	6.409350850628699
0.5700000000000001	6.408864152139237	6.406254343079813	6.40940214337616
0.5720000000000001	6.408923134968611	6.406279704793814	6.4094539194691285
0.5740000000000001	6.40898202683589	6.406304538041756	6.409506129460321
0.5760000000000001	6.409040791788777	6.40632884630331	6.409558719955797
0.578	6.409099397736926	6.406352636924268	6.409611639492425
0.58	6.409157815888823	6.406375921125613	6.40966483908732
0.582	6.409216016172439	6.406398709830337	6.409718268069562
0.584	6.409273974391745	6.406421020739695	6.4097718798490755
0.586	6.409331666284662	6.406442872955075	6.409825628899452
0.588	6.409389067893383	6.406464286049862	6.409879467682608
0.59	6.4094461618426	6.406485283422591	6.409933352510556
0.592	6.409502931201714	6.40650588997462	6.409987243888125
0.594	6.409559362231783	6.406526133450956	6.410041100112262
0.596	6.409615443323099	6.406546039706403	6.410094881970231
0.598	6.409671166950091	6.406565636850881	6.410148555178978
0.6	6.409726526798046	6.406584956560519	6.41020208348591
0.602	6.4097815219690775	6.406604025848466	6.410255435448636
0.604	6.409836152420628	6.40662287516549	6.410308580346826
0.606	6.409890422962227	6.406641535009187	6.410361490172874
0.608	6.40994434127978	6.406660032252138	6.410414140203852
0.61	6.409997916654408	6.406678395253011	6.410466506296744
0.612	6.410051161468004	6.406696651270967	6.410518567404169
0.614	6.410104090138372	6.4067148241469125	6.410570303817814
0.616	6.410156721599551	6.406732938773506	6.410621699566555
0.618	6.410209073804524	6.406751014868438	6.410672738241845
0.62	6.41026117028948	6.406769073372229	6.410723408425924
0.622	6.410313032810174	6.406787130696576	6.410773698832284
0.624	6.410364686138231	6.406805200094521	6.410823600414392
0.626	6.410416157029381	6.406823295485107	6.410873106074733
0.628	6.410467472431306	6.406841424786763	6.410922210633262
0.63	6.410518659545208	6.40685959772597	6.410970911585597
0.632	6.410569748635382	6.406877817203841	6.411019207906803
0.634	6.410620766941335	6.406896087389001	6.411067098460375
0.636	6.410671739770636	6.406914406464498	6.41111458300876
0.638	6.410722697013598	6.406932772982068	6.411161665838422
0.64	6.410773665221309	6.406951182656923	6.411208349955803
0.642	6.410824668987445	6.406969629622711	6.411254639977192
0.644	6.410875732189353	6.406988105809634	6.411300541471335
0.646	6.41092687502018	6.407006602198841	6.4113460619806375
0.648	6.410978118954048	6.407025108736918	6.411391211053087
0.65	6.411029479216354	6.407043612378767	6.411435995435286
0.652	6.411080971678004	6.407062100658119	6.411480424954765
0.654	6.411132606486128	6.407080559386174	6.411524510300226
0.656	6.411184389748989	6.40709897298115	6.411568262964582
0.658	6.4112363275674475	6.4071173257159915	6.41161169622865
0.66	6.411288420058265	6.407135600961346	6.411654823309564
0.662	6.411340664563877	6.407153781522656	6.411697657702896
0.664	6.411393055958911	6.407171849369797	6.411740214530759
0.666	6.411445584558198	6.407189787644697	6.411782508811316
0.668	6.411498235650196	6.407207577258331	6.411824556578595
0.67	6.411550992677193	6.407225198106594	6.4118663753949745
0.672	6.411603836179871	6.407242630327708	6.411907982645357
0.674	6.411656742365651	6.407259854609308	6.411949397698897
0.676	6.41170968661084	6.407276849778609	6.411990639188204
0.678	6.411762638517122	6.407293593137012	6.412031725200785
0.68	6.411815565800307	6.407310063063253	6.412072674940647
0.682	6.411868436535368	6.407326236962601	6.412113510302788
0.684	6.411921213907234	6.407342090812108	6.41215424922201
0.686	6.411973862624991	6.407357602338274	6.412194913612013
0.6880000000000001	6.412026344117102	6.4073727481777425	6.412235523734527
0.6900000000000001	6.412078621433161	6.407387504429933	6.412276101625253
0.6920000000000001	6.412130652700282	6.407401846006025	6.4123166652382215
0.6940000000000001	6.412182401629455	6.407415748427488	6.412357234280822
0.6960000000000001	6.412233826419551	6.407429187284972	6.412397827476166
0.6980000000000001	6.412284889690528	6.407442139901584	6.412438463453383
0.7000000000000001	6.412335555608453	6.407454583074336	6.412479160265492
0.7020000000000001	6.412385786699034	6.407466492659183	6.412519934478695
0.704	6.412435548390107	6.407477848132964	6.412560802768561
0.706	6.4124848081587755	6.4074886274195615	6.412601780070677
0.708	6.412533533012606	6.407498812003737	6.412642879465675
0.71	6.412581694719363	6.40750838199705	6.412684111726104
0.712	6.412629264376303	6.407517321499316	6.412725487486621
0.714	6.412676216142987	6.407525615175775	6.412767016342193
0.716	6.412722526993112	6.4075332508468605	6.412808705779324
0.718	6.412768176982358	6.407540217597716	6.412850559372895
0.72	6.412813144457154	6.407546507096394	6.412892579705104
0.722	6.412857412397893	6.407552112682729	6.412934767562947
0.724	6.412900966324415	6.4075570325912	6.412977121323888
0.726	6.412943794171043	6.407561265600866	6.413019634877003
0.728	6.412985884862049	6.407564816872795	6.413062301419873
0.73	6.413027228109236	6.407567689374624	6.4131051091723075
0.732	6.4130678176743485	6.407569892104203	6.413148045608345
0.734	6.413107650337238	6.407571438251318	6.4131910925049915
0.736	6.413146720915982	6.407572342199039	6.413234231127284
0.738	6.413185026778216	6.407572618722633	6.41327743561861
0.74	6.4132225695735094	6.407572290634796	6.413320680131732
0.742	6.413259350713452	6.4075713801092276	6.413363934941885
0.744	6.413295372801611	6.407569913723328	6.413407166549966
0.746	6.41333064299403	6.407567919400505	6.413450340631905
0.748	6.413365164815338	6.407565428825684	6.41349341830211
0.75	6.413398948199457	6.407562476278685	6.413536359322586
0.752	6.413432003327753	6.407559097869384	6.413579123662177
0.754	6.413464340364847	6.407555330802457	6.413621665631761
0.756	6.413495972685428	6.407551216404143	6.413663942017396
0.758	6.413526915740977	6.407546797328091	6.413705908605028
0.76	6.4135571855897995	6.407542118369057	6.413747519281536
0.762	6.413586802715337	6.407537227315706	6.413788729127611
0.764	6.413615784994256	6.407532169937885	6.413829494473652
0.766	6.413644155334572	6.40752699706922	6.413869769146786
0.768	6.413671936279125	6.407521759578025	6.413909512354451
0.77	6.413699153400661	6.407516511913492	6.413948683862485
0.772	6.413725832687632	6.407511305302546	6.41398724311722
0.774	6.413752004562299	6.40750619474237	6.414025154021183
0.776	6.413777695708457	6.407501235645444	6.414062383680705
0.778	6.413802938651596	6.407496483396041	6.414098899048283
0.78	6.413827764587093	6.407491994639952	6.4141346727211515
0.782	6.413852206247676	6.4074878263801684	6.414169677831772
0.784	6.4138762976957935	6.4074840331178775	6.414203892807467
0.786	6.413900072058408	6.407480671567151	6.41423729976865
0.788	6.413923561583608	6.407477795304055	6.414269880268415
0.79	6.413946803640474	6.407475460468185	6.414301623706085
0.792	6.413969828849242	6.407473717770272	6.414332519039534
0.794	6.413992670243853	6.407472615993933	6.414362559818009
0.796	6.414015359967479	6.407472205367352	6.414391743623185
0.798	6.41403792789433	6.407472531404665	6.414420069851555
0.8	6.414060403387361	6.407473635014875	6.414447542030097
0.802	6.414082812457649	6.407475555340491	6.41447416302418
0.804	6.41410518220574	6.407478328918891	6.414499944266889
0.806	6.414127535509308	6.407481987863242	6.414524894072557
0.808	6.414149892880033	6.407486559026499	6.414549026624816
0.81	6.414172273104782	6.40749206639842	6.414572356408196
0.812	6.414194690387975	6.407498527239318	6.414594898527152
0.8140000000000001	6.414217161043435	6.40750595781502	6.414616674176934
0.8160000000000001	6.41423969552629	6.407514367147556	6.414637701283354
0.8180000000000001	6.414262300502428	6.407523758195121	6.414658001485317
0.8200000000000001	6.414284985733705	6.407534134192556	6.41467759813566
0.8220000000000001	6.41430775289356	6.407545488541693	6.414696515394269
0.8240000000000001	6.414330604488718	6.407557813535424	6.414714774259728
0.8260000000000001	6.414353540833644	6.407571097258551	6.414732398450648
0.8280000000000001	6.414376560415254	6.407585322648386	6.414749411072182
0.8300000000000001	6.414399661753737	6.407600470956705	6.414765837419963
0.8320000000000001	6.414422840480601	6.40761651787555	6.414781698426196
0.834	6.414446090879114	6.407633437829296	6.414797014549909
0.836	6.4144694078088245	6.407651200123148	6.4148118070077516
0.838	6.414492785516329	6.407669774531201	6.414826092425709
0.84	6.414516218479108	6.407689128599109	6.414839889816675
0.842	6.414539700948157	6.4077092257408	6.414853213275836
0.844	6.4145632297134645	6.4077300325220685	6.414866076039034
0.846	6.414586799983089	6.4077515105680325	6.414878490187193
0.848	6.41461040889751	6.407773623829917	6.41489046613421
0.85	6.414634053699049	6.407796335986501	6.4149020095188085
0.852	6.414657734256391	6.407819607861775	6.414913125958912
0.854	6.41468144984569	6.40784340263982	6.41492381706798
0.856	6.414705200636232	6.4078676841109505	6.414934084583048
0.858	6.414728990281632	6.40789241667903	6.414943927803137
0.86	6.414752822688338	6.407917564223065	6.4149533442275954
0.862	6.414776700211935	6.407943091511094	6.41496232793451
0.864	6.414800631721898	6.407968966946897	6.414970874513965
0.866	6.414824620700538	6.4079951561308945	6.414978973942508
0.868	6.41484867603467	6.408021628606068	6.414986619804676
0.87	6.414872804044749	6.4080483512720585	6.414993798007509
0.872	6.414897015197905	6.4080752963878895	6.415000500079478
0.874	6.414921313873424	6.408102433728767	6.41500671341846
0.876	6.4149457095844715	6.408129732194748	6.415012422875219
0.878	6.4149702086586435	6.408157163646695	6.415017614964924
0.88	6.414994815714876	6.408184698370839	6.415022274212519
0.882	6.415019536631648	6.408212307814516	6.415026384337146
0.884	6.4150443732830285	6.4082399630498825	6.41502993093377
0.886	6.415069325355322	6.408267633553254	6.41503289559362
0.888	6.4150943914148755	6.40829529147499	6.415035263835866
0.89	6.415119569476778	6.4083229056156386	6.415037016813155
0.892	6.41514485061498	6.408350448100525	6.415038138716148
0.894	6.41517022787717	6.408377888293926	6.4150386134653266
0.896	6.415195688169775	6.408405198480928	6.41503842651082
0.898	6.415221216535407	6.408432348260365	6.415037561524382
0.9	6.415246792538761	6.408459307599663	6.4150360027630215
0.902	6.41527239851415	6.408486050582109	6.415033739985252
0.904	6.415298010102472	6.408512547992193	6.415030758695221
0.906	6.415323601235006	6.408538771834607	6.415027049315835
0.908	6.415349141849098	6.408564695648667	6.415022601106625
0.91	6.415374601991181	6.408590293047022	6.415017406450608
0.912	6.41539994896021	6.408615540124064	6.415011458836734
0.914	6.415425148019957	6.408640412484265	6.415004753238745
0.916	6.4154501649102835	6.408664888760556	6.4149972883930415
0.918	6.415474961244533	6.408688949021158	6.414989062505836
0.92	6.415499501218789	6.408712573255407	6.414980077320586
0.922	6.415523749477103	6.408735745903222	6.4149703360440435
0.924	6.41554766801335	6.408758449411778	6.414959843735482
0.926	6.415571221485455	6.408780674391406	6.414948609841827
0.928	6.415594374471916	6.408802408163037	6.414936641509708
0.93	6.415617094931498	6.408823640774398	6.4149239526466895
0.932	6.415639350661626	6.4088443673368305	6.41491055745593
0.934	6.415661112596529	6.408864581225483	6.414896471939464
0.936	6.415682353682247	6.408884282137925	6.414881714851006
0.9380000000000001	6.415703048568564	6.40890346693564	6.414866306025604
0.9400000000000001	6.415723177519676	6.408922135354146	6.414850269392624
0.9420000000000001	6.415742719845956	6.408940290778776	6.414833627044929
0.9440000000000001	6.415761659709401	6.408957936413479	6.414816405148888
0.9460000000000001	6.4157799837838745	6.408975075696588	6.414798629643691
0.9480000000000001	6.4157976844399185	6.408991714441929	6.41478032893965
0.9500000000000001	6.415814753097474	6.409007859043926	6.414761532045991
0.9520000000000001	6.415831185416214	6.409023514976245	6.414742267864772
0.9540000000000001	6.415846980961966	6.409038692699736	6.414722565804726
0.9560000000000001	6.4158621417268735	6.409053398509655	6.414702455044183
0.9580000000000001	6.415876672158666	6.409067640960487	6.414681964896931
0.96	6.415890582497327	6.409081427808804	6.414661126665156
0.962	6.4159038805624755	6.4090947696249465	6.414639967014032
0.964	6.415916580096108	6.40910767437395	6.41461851544251
0.966	6.415928694358126	6.409120148728756	6.414596796352593
0.968	6.415940243456871	6.409132204720677	6.4145748380325465
0.97	6.415951245887786	6.409143849956558	6.414552663120727
0.972	6.415961721556555	6.4091550911171025	6.414530295147473
0.974	6.415971696987725	6.409165939937936	6.414507756420619
0.976	6.415981195279353	6.409176403475545	6.414485067067584
0.978	6.415990243951029	6.409186488747629	6.414462243602903
0.98	6.415998872328141	6.409196205505167	6.414439304890471
0.982	6.416007109150325	6.4092055615243195	6.414416266238306
0.984	6.4160149861303095	6.4092145646142065	6.414393143727545
0.986	6.416022536754479	6.409223221840969	6.414369948811797
0.988	6.416029793720802	6.409231540955221	6.414346692652518
0.99	6.416036792070934	6.409239526232356	6.4143233883338375
0.992	6.416043566984413	6.40924718611014	6.414300045971735
0.994	6.416050153558435	6.409254524984565	6.4142766725169755
0.996	6.41605658980913	6.409261546677034	6.41425327917694
0.998	6.416062912187418	6.40926825710777	6.414229873987467
1.0	6.416069156607055	6.4092746603214445	6.4142064655540425
1.002	6.416075359103288	6.409280757752755	6.414183062059119
1.004	6.41608155414259	6.409286550728286	6.4141596697179715
1.006	6.416087776827123	6.409292041023164	6.414136298903851
1.008	6.416094062679591	6.409297228536707	6.414112959897886
1.01	6.4161004413693545	6.409302113489326	6.414089662120255
1.012	6.41610694272508	6.409306693088921	6.414066413143277
1.014	6.4161135935548295	6.409310965964356	6.414043226150146
1.016	6.41612042094556	6.409314930763947	6.414020112673707
1.018	6.416127446308252	6.409318580328172	6.4139970850334365
1.02	6.416134689836363	6.40932191291504	6.413974155475427
1.022	6.416142167305348	6.409324920020161	6.413951336633974
1.024	6.4161498914528705	6.409327597398044	6.413928642963945
1.026	6.416157871979549	6.409329936428634	6.41390608744521
1.028	6.416166113342747	6.4093319309295795	6.41388368284565
1.03	6.41617461767904	6.409333571647459	6.413861442730615
1.032	6.416183383908052	6.409334849144318	6.413839380816554
1.034	6.416192404763307	6.40933575439561	6.413817509628372
1.036	6.41620167150236	6.40933627755523	6.413795840008902
1.038	6.4162111679387905	6.409336406058695	6.413774382853593
1.04	6.416220878380243	6.409336129797389	6.413753148691118
1.042	6.416230782469998	6.409335435836163	6.413732146530005
1.044	6.416240857118873	6.409334311894564	6.413711382655193
1.046	6.416251073627003	6.409332745487628	6.413690862009536
1.048	6.416261404127579	6.4093307230617675	6.413670590489992
1.05	6.416271815058985	6.409328230756075	6.41365056828291
1.052	6.416282275409443	6.409325257079623	6.413630798964232
1.054	6.416292750515371	6.409321790220219	6.4136112814414465
1.056	6.416303201620985	6.40931781555701	6.41359201397356
1.058	6.416313593106168	6.409313324401238	6.41357299212822
1.06	6.416323884952008	6.409308304213728	6.413554211202794
1.062	6.416334039519488	6.409302745546477	6.413535664358547
1.064	6.416344018344737	6.409296638689963	6.413517346686117
1.066	6.416353783314182	6.409289977453462	6.413499246922112
1.068	6.4163632979679255	6.409282756884948	6.413481359611278
1.07	6.416372525304493	6.409274971203597	6.413463672767128
1.072	6.4163814315246945	6.409266618277397	6.4134461780944685
1.074	6.4163899815809655	6.409257697382838	6.413428864171344
1.076	6.416398143670978	6.409248211236759	6.413411723925502
1.078	6.416405888889798	6.409238163238373	6.413394747388394
1.08	6.416413189662648	6.409227559323253	6.413377924303352
1.082	6.416420022412278	6.409216409038428	6.413361249119233
1.084	6.416426362228093	6.409204720861047	6.413344713096613
1.086	6.416432189034303	6.409192509968228	6.413328311382526
1.088	6.416437486098506	6.409179790274646	6.413312039098251
1.09	6.416442237278904	6.40916657893093	6.413295891383849
1.092	6.416446433276082	6.409152896502608	6.413279869542188
1.094	6.416450063121609	6.409138762811188	6.413263971023695
1.096	6.416453123599019	6.409124202251591	6.413248197727763
1.098	6.416455610500897	6.409109239596007	6.413232551942738
1.1	6.416457523750299	6.4090939017849875	6.413217036966393
1.102	6.416458866848444	6.409078216582696	6.413201659574823
1.104	6.416459644793914	6.409062212755894	6.413186424651923
1.106	6.41645986694422	6.409045919696358	6.413171340982125
1.108	6.416459541616639	6.409029367409432	6.41315641742882
1.11	6.416458684011475	6.409012588253835	6.413141663256916
1.112	6.416457307971644	6.408995614383667	6.413127089229174
1.114	6.416455431335373	6.408978477744902	6.413112708208846
1.116	6.416453072128777	6.408961208675294	6.4130985319355736
1.118	6.416450251541505	6.40894384163462	6.413084573705716
1.12	6.4164469904047925	6.408926406138204	6.413070847001752
1.122	6.416443311982924	6.408908933982931	6.413057366742145
1.124	6.41643923735219	6.40889145623509	6.4130441453906455
1.1260000000000001	6.416434791966914	6.408874001195495	6.413031198099611
1.1280000000000001	6.416429998905813	6.408856598908557	6.413018538607715
1.1300000000000001	6.416424881694836	6.40883927558439	6.413006182250311
1.1320000000000001	6.416419464390516	6.408822057136767	6.412994142737852
1.1340000000000001	6.416413773385375	6.4088049718837405	6.412982435989524
1.1360000000000001	6.416407831227258	6.408788039544653	6.412971076569533
1.1380000000000001	6.416401660879747	6.408771284482058	6.412960078573157
1.1400000000000001	6.416395286968712	6.408754726545911	6.412949455956188
1.1420000000000001	6.416388732647334	6.408738384632673	6.412939223865923
1.1440000000000001	6.4163820205801825	6.408722276267123	6.412929395794056
1.1460000000000001	6.41637517467928	6.4087064167934775	6.412919985130816
1.1480000000000001	6.416368215357887	6.408690820594103	6.412911006692444
1.1500000000000001	6.416361167282067	6.40867550121571	6.412902473661195
1.1520000000000001	6.416354053175947	6.408660468195992	6.412894400721022
1.154	6.4163468931309735	6.408645729626147	6.41288679738492
1.156	6.416339709040269	6.408631292087957	6.412879676722955
1.158	6.416332522774997	6.408617160949295	6.412873050113723
1.16	6.4163253571305185	6.408603339506823	6.412866929684365
1.162	6.416318232954153	6.408589828831064	6.412861321789856
1.164	6.416311170709811	6.408576628410626	6.41285623615953
1.166	6.416304193373725	6.408563737145389	6.412851680908929
1.168	6.4162973214571375	6.408551150797688	6.41284766044668
1.17	6.416290576569696	6.4085388661248395	6.412844182131938
1.172	6.416283979030812	6.408526875577878	6.412841245669294
1.174	6.416277548456755	6.408515172174861	6.412838854285482
1.176	6.416271304333155	6.408503746375899	6.412837006907111
1.178	6.416265266040136	6.408492589902324	6.412835701237508
1.18	6.416259450419598	6.408481692380153	6.412834931581016
1.182	6.4162538741886115	6.408471041810045	6.41283469159088
1.184	6.416248554829758	6.408460627647533	6.412834971570295
1.186	6.4162435073347295	6.408450437367961	6.412835761683158
1.188	6.416238743174407	6.4084404596568945	6.412837046750166
1.19	6.4162342735244104	6.4084306829204465	6.412838812885055
1.192	6.416230109159301	6.408421094660095	6.41284104498476
1.194	6.416226258603358	6.408411684494055	6.412843722376926
1.196	6.416222726401767	6.408402443064472	6.4128468246297325
1.198	6.416219515455407	6.408393359265575	6.412850329544724
1.2	6.416216628723487	6.408384427184092	6.412854216549903
1.202	6.416214065333119	6.408375638432215	6.412858457912988
1.204	6.416211820701146	6.408366988453739	6.412863032478807
1.206	6.4162098871854765	6.408358471427653	6.412867913656702
1.208	6.416208256897593	6.408350087481647	6.412873076946549
1.21	6.4162069183303805	6.4083418346007965	6.412878498135086
1.212	6.41620585605979	6.408333714762708	6.412884152366988
1.214	6.416205051617113	6.408325731058749	6.412890016918066
1.216	6.41620448360608	6.40831788730134	6.4128960702547815
1.218	6.416204128673054	6.408310190345419	6.4129022930663275
1.22	6.416203959459668	6.408302649927218	6.412908665354418
1.222	6.416203944151891	6.408295272112343	6.412915169548795
1.224	6.416204049659559	6.4082880692497355	6.41292179226377
1.226	6.416204239024996	6.408281051381078	6.412928519531165
1.228	6.416204470977352	6.408274230599457	6.412935343243558
1.23	6.416204704442641	6.408267620104316	6.412942255859189
1.232	6.416204893915997	6.408261233724335	6.412949252458315
1.234	6.416204988935838	6.408255081790345	6.41295633037893
1.236	6.4162049403646035	6.408249177133122	6.412963490643063
1.238	6.416204694861478	6.408243533384769	6.412970737000511
1.24	6.416204198560686	6.408238159184894	6.412978072970204
1.242	6.4162033931607505	6.4082330668840655	6.412985509094862
1.244	6.416202222780108	6.408228265250553	6.412993053656089
1.246	6.41620062733949	6.4082237606113175	6.413000718937357
1.248	6.4161985465140114	6.40821956147633	6.413008519599482
1.25	6.416195919920498	6.408215670151761	6.41301647140505
1.252	6.416192688225812	6.408212090257899	6.413024590122819
1.254	6.416188794004029	6.408208824527264	6.413032895772395
1.256	6.41618417673295	6.408205871011323	6.413041408607423
1.258	6.416178778702103	6.408203229083605	6.413050149909118
1.26	6.416172543063574	6.4082008932574395	6.413059139496511
1.262	6.416165417630922	6.408198859036895	6.413068401553454
1.264	6.416157349798653	6.40819711942099	6.413077959490685
1.266	6.416148291375052	6.408195664757973	6.413087835283899
1.268	6.416138195695811	6.408194487922452	6.413098052147004
1.27	6.416127021515344	6.408193578002801	6.4131086355231695
1.272	6.4161147297113486	6.4081929236869	6.41311960766265
1.274	6.416101285239486	6.408192513323141	6.413130993747539
1.276	6.416086657403151	6.408192336279369	6.413142816934632
1.278	6.416070820690984	6.40819237985194	6.413155101531966
1.28	6.41605375269222	6.40819263246522	6.41316786958589
1.282	6.416035436956675	6.408193083740607	6.413181145136368
1.284	6.4160158602701	6.4081937220350715	6.413194950110956
1.286	6.41599501535655	6.408194538340595	6.413209308407761
1.288	6.415972896727972	6.408195522900875	6.413224239667602
1.29	6.4159495076845525	6.408196667300408	6.4132397657455575
1.292	6.415924854768612	6.408197965456005	6.4132559086462955
1.294	6.415898949104329	6.408199411544015	6.413272688709209
1.296	6.415871805612389	6.4082010005512595	6.413290123785202
1.298	6.415843443462497	6.408202726922279	6.413308233649659
1.3	6.415813888119527	6.408204588692978	6.4133270356205685
1.302	6.415783167748846	6.4082065832091955	6.413346548132837
1.304	6.415751317103592	6.408208708361657	6.413366785160858
1.306	6.415718369460554	6.4082109614741976	6.41338776046346
1.308	6.415684367040797	6.408213342809023	6.413409487626112
1.31	6.415649351860133	6.408215850272011	6.413431977839669
1.312	6.415613372031012	6.4082184834789695	6.413455241006026
1.314	6.415576476885778	6.408221240881857	6.413479283373534
1.316	6.415538717905744	6.408224121776019	6.413504109175736
1.318	6.415500149040515	6.408227121987818	6.413529721225512
1.32	6.415460828460746	6.408230239267721	6.413556119662791
1.322	6.415420813861998	6.408233469285455	6.413583301052161
1.324	6.415380166242567	6.408236808142655	6.4136112619567704
1.326	6.415338944350618	6.408240249078202	6.413639991779154
1.328	6.415297213058758	6.40824378522715	6.413669480002441
1.33	6.415255035381521	6.408247406037288	6.413699711583217
1.332	6.415212473823879	6.408251101653792	6.413730670245864
1.334	6.415169592420038	6.40825486211616	6.413762335883149
1.336	6.415126454144233	6.4082586729095246	6.413794685710318
1.338	6.415083121304209	6.408262519249832	6.413827695540589
1.34	6.4150396553724685	6.4082663855640005	6.413861337902635
1.342	6.4149961150600605	6.4082702530565685	6.41389558370928
1.344	6.414952563060306	6.408274105689447	6.413930404329534
1.346	6.414909053907131	6.408277923036247	6.4139657655527325
1.348	6.41486564437603	6.408281685219085	6.414001634500135
1.35	6.414822392095885	6.408285370763356	6.414037979865257
1.352	6.414779348811646	6.408288958631931	6.414074767469955
1.354	6.414736563405987	6.408292423345062	6.414111962635217
1.356	6.414694087850698	6.408295742452712	6.414149532372442
1.358	6.414651969666956	6.408298889683202	6.414187445974087
1.36	6.414610253123963	6.408301841049891	6.414225670601833
1.362	6.414568982864773	6.4083045723630745	6.414264178583218
1.364	6.414528203305889	6.4083070564988605	6.41430294239112
1.366	6.414487957591036	6.408309270250277	6.414341935201367
1.368	6.414448283573012	6.408311184988595	6.414381131940835
1.37	6.414409221348599	6.408312775900214	6.41442051243133
1.372	6.414370811882052	6.408314018989599	6.41446005666139
1.374	6.41433309079914	6.408314886953684	6.414499746378035
1.3760000000000001	6.414296095163546	6.408315353889292	6.414539565164863
1.3780000000000001	6.414259865144842	6.408315395818895	6.414579502103091
1.3800000000000001	6.414224435622786	6.408314988793678	6.414619544813395
1.3820000000000001	6.414189841770117	6.408314109743883	6.414659684313186
1.3840000000000001	6.414156120587076	6.408312734699442	6.414699914161711
1.3860000000000001	6.414123308175782	6.408310844329343	6.4147402268787515
1.3880000000000001	6.414091439263583	6.408308416881901	6.414780621434119
1.3900000000000001	6.414060549092593	6.40830543172915	6.414821093187945
1.3920000000000001	6.414030675259217	6.40830187463731	6.414861644794608
1.3940000000000001	6.4140018516473445	6.408297728926153	6.414902274114271
1.3960000000000001	6.413974112932974	6.408292980265997	6.414942983108009
1.3980000000000001	6.413947495534896	6.408287618873618	6.414983774437609
1.4000000000000001	6.413922032344122	6.408281634980149	6.415024651023714
1.4020000000000001	6.413897757089981	6.40827502308359	6.4150656167471505
1.4040000000000001	6.413874701532799	6.4082677781658175	6.415106672702677
1.4060000000000001	6.413852899006962	6.408259900238105	6.41514782443535
1.408	6.413832382306189	6.408251393215386	6.415189075007073
1.41	6.413813179691821	6.408242260862909	6.41523042676733
1.412	6.413795320552847	6.408232512377805	6.4152718819030925
1.414	6.413778833870729	6.408222161394458	6.415313443103826
1.416	6.413763744023403	6.408211221546515	6.415355108592419
1.418	6.413750075787284	6.4081997126530865	6.415396879622203
1.42	6.413737849425797	6.4081876570234755	6.415438752588522
1.422	6.413727085367827	6.408175080237328	6.4154807237104725
1.424	6.413717798301119	6.408162011142228	6.415522786748092
1.426	6.413709999717203	6.408148481347868	6.41556493413425
1.428	6.413703698650612	6.408134524269772	6.41560715491945
1.43	6.413698901589357	6.408120177540579	6.415649435019279
1.432	6.413695610845067	6.40810547962825	6.415691760958822
1.434	6.413693823593462	6.408090473664632	6.415734113724365
1.436	6.413693533393862	6.408075201039342	6.415776474812179
1.438	6.413694729037903	6.408059706242551	6.415818819721796
1.44	6.413697397323948	6.408044037120903	6.415861125946911
1.442	6.413701519709256	6.408028238282902	6.41590336344969
1.444	6.413707074831804	6.40801235963679	6.41594550550368
1.446	6.413714034861911	6.407996447627862	6.415987518343577
1.448	6.413722370706245	6.407980550694343	6.416029371369743
1.45	6.413732049965084	6.407964717265443	6.416071029445633
1.452	6.413743037192848	6.407948995315877	6.416112458396036
1.454	6.4137552920370675	6.40793343143356	6.416153620388308
1.456	6.413768774104888	6.407918070774826	6.416194476257832
1.458	6.413783441371688	6.407902958796423	6.416234989810377
1.46	6.4137992477788375	6.407888139784119	6.4162751205893445
1.462	6.4138161471118815	6.407873655181589	6.416314830332287
1.464	6.41383409167949	6.407859545953876	6.4163540795224305
1.466	6.413853034482255	6.407845851312897	6.416392831975359
1.468	6.413872926062886	6.407832609619047	6.416431048333744
1.47	6.413893718573963	6.407819855893419	6.416468691988846
1.472	6.413915361793042	6.407807622950863	6.416505724575779
1.474	6.4139378076130384	6.407795943020305	6.416542112948592
1.476	6.413961008448994	6.40778484507068	6.416577824187631
1.478	6.413984917338922	6.407774358965196	6.416612826045071
1.48	6.414009484995536	6.407764507867096	6.416647086833379
1.482	6.414034666113224	6.407755317611016	6.416680578024148
1.484	6.414060416961079	6.407746808127565	6.416713272616188
1.486	6.414086692644699	6.407739000780221	6.416745147335491
1.488	6.414113451620307	6.407731912671206	6.416776179407987
1.49	6.414140652841245	6.407725559525345	6.416806347923561
1.492	6.414168256444739	6.407719955583119	6.4168356348511315
1.494	6.4141962271114465	6.407715114230812	6.4168640268850625
1.496	6.414224529216706	6.407711047527247	6.416891512841187
1.498	6.414253128332788	6.407707762340716	6.416918079216697
1.5	6.4142819946027965	6.407705268336962	6.416943722450484
1.502	6.414311099206582	6.407703572371823	6.416968435440199
1.504	6.414340414501569	6.407702679486488	6.416992216672803
1.506	6.4143699168466215	6.407702594039347	6.417015068019489
1.508	6.414399581974336	6.407703317925108	6.417036991794727
1.51	6.414429392510822	6.407704854974322	6.417057994944018
1.512	6.414459328421546	6.4077072049183315	6.417078081924438
1.514	6.414489373975081	6.407710366964356	6.4170972654501925
1.516	6.414519514865911	6.407714339803415	6.417115556431995
1.518	6.414549736520066	6.407719120998792	6.41713296721495
1.52	6.414580029091682	6.407724706409945	6.41714951330608
1.522	6.414610380033437	6.407731091234445	6.417165209884914
1.524	6.414640780753216	6.407738270787063	6.41718007383142
1.526	6.414671221820327	6.407746238489277	6.417194121598494
1.528	6.414701697498288	6.407754988812584	6.417207374041418
1.53	6.414732198985054	6.407764512298638	6.417219849909593
1.532	6.414762718658429	6.407774799788144	6.417231566420932
1.534	6.414793249686297	6.4077858420776685	6.417242541777363
1.536	6.414823786140001	6.407797627797823	6.417252795078525
1.538	6.414854322047976	6.407810148127144	6.417262344999155
1.54	6.414884852218158	6.407823389970628	6.417271207402901
1.542	6.414915370961567	6.407837341493029	6.417279399332802
1.544	6.414945874099291	6.407851989709023	6.417286935779605
1.546	6.414976357648015	6.4078673218307065	6.417293830645296
1.548	6.415006819299908	6.407883325208676	6.4173000987027216
1.55	6.415037256761026	6.407899985716149	6.417305749795971
1.552	6.415067668941341	6.4079172892959955	6.417310793743206
1.554	6.4150980569764995	6.407935221822271	6.41731523984022
1.556	6.415128422177596	6.407953766466284	6.417319093951686
1.558	6.41515876835325	6.407972909124466	6.417322361887854
1.56	6.415189103538812	6.407992636540933	6.417325048450412
1.562	6.415219433222357	6.408012929947982	6.417327153689665
1.564	6.415249766238376	6.408033774025089	6.417328680125901
1.566	6.415280116926183	6.408055152393053	6.41732962856637
1.568	6.415310496614972	6.408077048435018	6.417329996100482
1.57	6.415340920373022	6.408099441230779	6.417329781984308
1.572	6.415371405799309	6.408122313698279	6.417328981683632
1.574	6.415401972465646	6.408145645566474	6.417327592459201
1.576	6.415432640908343	6.408169416489881	6.417325611054063
1.578	6.4154634340159875	6.408193606200938	6.417323035670635
1.58	6.4154943756123295	6.40821819215934	6.417319860587643
1.582	6.415525488000557	6.408243150515337	6.417316081814515
1.584	6.415556797124065	6.408268457113074	6.417311697180118
1.586	6.415588328407673	6.408294085324339	6.4173067014536
1.588	6.4156201072308265	6.408320008718623	6.417301094175983
1.59	6.415652159303011	6.408346196878916	6.417294874444219
1.592	6.415684509762957	6.408372620383236	6.417288041773266
1.594	6.415717182396406	6.408399244717713	6.417280596722674
1.596	6.415750198666447	6.408426036397645	6.417272539004164
1.598	6.415783580688221	6.408452955312725	6.417263872903766
1.6	6.415817350023617	6.408479964991016	6.41725460331167
1.602	6.415851523807567	6.408507022746775	6.417244733805866
1.604	6.415886117119314	6.4085340824653345	6.4172342726546185
1.606	6.415921144943756	6.4085610966046	6.417223226158533
1.608	6.415956618513945	6.408588018255004	6.417211606114599
1.61	6.415992544828615	6.4086147942067955	6.417199420369939
1.612	6.4160289298859725	6.40864137100618	6.417186681639172
1.614	6.416065778303501	6.40866769195512	6.417173402506087
1.616	6.416103089954219	6.408693699268742	6.417159597394233
1.618	6.416140862332806	6.408719335376014	6.417145280801098
1.62	6.416179092427602	6.408744541476249	6.417130467349581
1.622	6.416217771687069	6.4087692572570445	6.417115175886578
1.624	6.416256890394842	6.4087934255645225	6.417099423492055
1.6260000000000001	6.416296436697924	6.4088169853150525	6.417083225874188
1.6280000000000001	6.416336393535466	6.408839877950576	6.417066603549473
1.6300000000000001	6.416376744856772	6.408862049966378	6.417049575479401
1.6320000000000001	6.416417473090797	6.408883451100458	6.417032162855878
1.6340000000000001	6.416458555317905	6.408904028946495	6.417014385149099
1.6360000000000001	6.416499968074617	6.408923737947865	6.41699626414668
1.6380000000000001	6.416541688009716	6.40894253661827	6.4169778234159205
1.6400000000000001	6.416583688727896	6.40896038684135	6.416959084647215
1.6420000000000001	6.416625941284599	6.4089772572604025	6.416940070597202
1.6440000000000001	6.416668415141689	6.408993119243085	6.4169208063225875
1.6460000000000001	6.416711080722611	6.409007952572247	6.416901316739646
1.6480000000000001	6.416753907463023	6.409021743387805	6.416881628230882
1.6500000000000001	6.416796862365327	6.409034479401156	6.416861766894201
1.6520000000000001	6.4168399122367035	6.409046157836284	6.41684175840851
1.6540000000000001	6.416883024662695	6.409056781893369	6.416821633368471
1.6560000000000001	6.416926163529684	6.409066357325493	6.416801416791272
1.6580000000000001	6.416969296121053	6.409074899569951	6.416781138867356
1.6600000000000001	6.417012388259697	6.4090824280381575	6.41676082858783
1.6620000000000001	6.417055406160617	6.409088966284742	6.41674051518946
1.6640000000000001	6.417098318078829	6.409094544859928	6.416720228868812
1.666	6.417141089275302	6.409099195919421	6.416699998593572
1.668	6.417183689334848	6.4091029596303	6.41667985324058
1.67	6.417226086919943	6.409105876133569	6.416659820769176
1.672	6.417268251591842	6.409107991046344	6.4166399319961025
1.674	6.41731015610328	6.409109353545475	6.416620212520093
1.676	6.417351771614999	6.409110014165219	6.416600689635973
1.678	6.41739307257371	6.409110025721444	6.416581388824945
1.68	6.417434035353463	6.409109442716864	6.416562334350119
1.682	6.4174746386970645	6.409108319501482	6.416543548559868
1.684	6.417514861089393	6.409106715814779	6.416525054995723
1.686	6.417554685210837	6.409104689084921	6.416506870799215
1.688	6.41759409116109	6.409102295189851	6.416489012213515
1.69	6.417633065660996	6.409099592736291	6.416471496413014
1.692	6.4176715948081435	6.409096638155369	6.416454336947677
1.694	6.417709663406563	6.409093486953615	6.416437543572582
1.696	6.417747261542605	6.409090193466003	6.416421124571515
1.698	6.417784374287254	6.4090868092827264	6.41640508567269
1.7	6.417820991311547	6.409083385396016	6.416389430370501
1.702	6.417857098039119	6.409079969712966	6.416374159638579
1.704	6.417892684191234	6.409076609464827	6.416359272289021
1.706	6.417927732506055	6.409073345695737	6.416344762094614
1.708	6.417962227411153	6.409070218640469	6.416330624185356
1.71	6.417996149148075	6.409067265736572	6.416316849691903
1.712	6.418029479392705	6.409064520246381	6.4163034239337895
1.714	6.418062194307279	6.409062011819004	6.416290333508592
1.716	6.418094272720956	6.409059768881111	6.4162775632586495
1.718	6.418125688738374	6.409057815340472	6.416265093234281
1.72	6.4181564142930325	6.409056172183239	6.416252902991257
1.722	6.418186422502166	6.40905485655595	6.416240968436114
1.724	6.418215686710169	6.409053885070004	6.416229266136125
1.726	6.418244178231736	6.409053271859264	6.416217770140325
1.728	6.4182718696871754	6.4090530276006605	6.416206452101494
1.73	6.418298736425314	6.409053160688397	6.416195283917536
1.732	6.418324754852054	6.40905367996059	6.416184235227888
1.734	6.418349905062672	6.409054590567897	6.41617327708002
1.736	6.418374169082422	6.4090558993406015	6.4161623771377165
1.738	6.418397533553254	6.409057609137857	6.416151504847612
1.74	6.418419989832139	6.409059722500032	6.416140628799282
1.742	6.418441530460169	6.409062243664839	6.41612971748404
1.744	6.418462155364505	6.409065174525199	6.416118742468985
1.746	6.418481868649972	6.40906851712591	6.416107672753391
1.748	6.418500677840055	6.409072273464496	6.416096479196811
1.75	6.41851859402071	6.409076445325858	6.41608513621584
1.752	6.418535634519743	6.409081033761532	6.41607361764916
1.754	6.418551818545844	6.4090860408193455	6.41606189827007
1.756	6.418567170082459	6.409091467614239	6.4160499563659785
1.758	6.418581714381844	6.409097316055065	6.416037772006738
1.76	6.418595478945836	6.409103585295134	6.416025326420108
1.762	6.418608492228144	6.409110275479161	6.416012603958898
1.764	6.418620786812499	6.409117386582763	6.415999589756754
1.766	6.418632392209045	6.409124916610213	6.415986270418433
1.768	6.418643341887286	6.409132864321628	6.4159726366491965
1.77	6.41865366766175	6.409141228284667	6.415958682081089
1.772	6.4186634002080325	6.409150003359553	6.415944398623783
1.774	6.418672568721423	6.409159186318317	6.415929782008601
1.776	6.41868120362005	6.409168771430487	6.415914830904924
1.778	6.4186893328488885	6.409178753484674	6.415899545411033
1.78	6.418696984572617	6.409189125051205	6.415883926634211
1.782	6.4187041839085985	6.409199879620157	6.4158679770497935
1.784	6.418710952648702	6.409211008135263	6.415851700977096
1.786	6.41871731658004	6.409222504198868	6.4158351067942325
1.788	6.418723294916834	6.409234358095081	6.415818201197404
1.79	6.418728907035979	6.409246558759903	6.415800994306438
1.792	6.418734171746199	6.409259098481652	6.4157834965816845
1.794	6.418739107102199	6.409271967194935	6.415765720075947
1.796	6.41874372777409	6.409285155782871	6.415747678918634
1.798	6.418748049562908	6.409298654532482	6.415729387949718
1.8	6.4187520862398335	6.40931245604319	6.415710864213236
1.802	6.418755851998745	6.409326550776444	6.415692124353306
1.804	6.418759359586564	6.409340932203943	6.415673188242708
1.806	6.4187626199677235	6.409355591040165	6.415654074174874
1.808	6.418765647497196	6.409370522816804	6.415634803158789
1.81	6.418768456251694	6.409385721483692	6.415615398046529
1.812	6.418771056584159	6.409401181122175	6.415595882124169
1.814	6.418773462792007	6.409416898208872	6.415576278801296
1.816	6.418775687660588	6.409432867396235	6.415556614135408
1.818	6.418777746868248	6.409449086182394	6.415536915292904
1.82	6.418779654102064	6.409465551288299	6.4155172107205845
1.822	6.41878142263108	6.409482259091596	6.415497528317261
1.824	6.418783067411666	6.409499209334551	6.415477898133447
1.826	6.418784601906534	6.409516396772001	6.415458350794267
1.828	6.418786042289466	6.409533819258268	6.415438918985839
1.83	6.418787401356134	6.40955147387584	6.4154196339915925
1.832	6.418788689691229	6.4095693537342155	6.415400528961704
1.834	6.418789921857901	6.4095874553739804	6.415381639387172
1.836	6.418791107966444	6.409605772516257	6.4153630012963125
1.838	6.41879225933694	6.409624296886016	6.4153446480883565
1.84	6.418793381734539	6.409643019958721	6.415326617476176
1.842	6.418794480636898	6.409661931305329	6.415308946081936
1.844	6.41879556091797	6.409681019297775	6.4152916707156065
1.846	6.4187966259483025	6.409700272148122	6.4152748289777355
1.848	6.4187976744298325	6.409719675464438	6.415258456429257
1.85	6.418798705015685	6.409739215470825	6.41524259327922
1.852	6.418799715367729	6.409758873736355	6.415227276225245
1.854	6.418800698041967	6.409778633845949	6.41521254185777
1.856	6.418801645357628	6.409798476949066	6.41519842711147
1.858	6.418802549021514	6.409818385245735	6.415184969075992
1.86	6.418803397802782	6.409838339551822	6.415172204907669
1.862	6.418804176516784	6.409858321998754	6.415160167539674
1.864	6.418804871406338	6.409878314444881	6.415148890973167
1.866	6.4188054648909665	6.409898297965384	6.415138406200431
1.868	6.418805940448635	6.409918258358492	6.415128746786475
1.87	6.418806277985204	6.409938177407199	6.415119940285359
1.872	6.418806459342367	6.409958044985198	6.415112015296195
1.874	6.4188064609292015	6.409977847921533	6.415104996216621
1.8760000000000001	6.418806262751041	6.409997577579779	6.415098907209994
1.8780000000000001	6.41880584440906	6.410017227593198	6.415093770097315
1.8800000000000001	6.418805180271853	6.410036792617274	6.415089602561881
1.8820000000000001	6.418804249127471	6.410056272020316	6.4150864213125764
1.8840000000000001	6.418803028025702	6.41007566676313	6.415084239023215
1.8860000000000001	6.418801493212068	6.410094982475287	6.4150830653109026
1.8880000000000001	6.4187996202434325	6.4101142249627	6.415082908138789
1.8900000000000001	6.418797387289124	6.410133406234902	6.415083771938164
1.8920000000000001	6.418794771888563	6.410152540753564	6.4150856606593
1.8940000000000001	6.418791749871903	6.41017164401917	6.415088572379937
1.8960000000000001	6.41878829897605	6.410190735124737	6.415092503970772
1.8980000000000001	6.418784396767509	6.410209836752151	6.415097450881926
1.9000000000000001	6.418780021226044	6.410228972616402	6.415103405375249
1.9020000000000001	6.418775152049693	6.410248170794969	6.415110359732153
1.9040000000000001	6.418769768991326	6.410267457601875	6.415118302646202
1.9060000000000001	6.418763851253086	6.41028686455295	6.415127220455534
1.9080000000000001	6.418757380523661	6.410306424436919	6.415137101832219
1.9100000000000001	6.418750341821922	6.410326169720567	6.415147933228963
1.9120000000000001	6.418742716943634	6.410346134041159	6.415159699037649
1.9140000000000001	6.418734490889936	6.410366350825142	6.415172382454995
1.9160000000000001	6.4187256514682955	6.4103868588485975	6.415185969303923
1.9180000000000001	6.418716186414936	6.410407690653561	6.415200443099617
1.92	6.418706087505392	6.410428884448122	6.4152157887146295
1.922	6.418695347213855	6.4104504737565025	6.415231990944231
1.924	6.418683960592513	6.410472494989775	6.415249035289686
1.926	6.418671924615894	6.410494983598294	6.415266906609692
1.928	6.418659237527403	6.4105179714104885	6.415285590268678
1.93	6.418645899922893	6.410541492434391	6.41530507129018
1.932	6.418631915131404	6.410565579122974	6.415325338915516
1.934	6.41861728780142	6.410590260137231	6.415346379259797
1.936	6.418602024064319	6.410615565672734	6.4153681804458715
1.938	6.418586132889071	6.410641524478305	6.415390729821687
1.94	6.418569623483438	6.410668160815035	6.415414017934302
1.942	6.41855250704518	6.410695499512972	6.415438031651228
1.944	6.418534794971065	6.410723562096778	6.415462760601405
1.946	6.418516501472549	6.410752370247937	6.415488196683962
1.948	6.418497637653091	6.410781939289195	6.415514326287183
1.95	6.418478220114246	6.410812286793497	6.4155411384669465
1.952	6.4184582638810745	6.410843425801993	6.415568624669707
1.954	6.418437782264816	6.410875366762137	6.415596774101325
1.956	6.418416790979454	6.410908118903382	6.415625576245227
1.958	6.418395305239144	6.410941685223334	6.415655018189008
1.96	6.418373342058453	6.4109760707970205	6.4156850916917465
1.962	6.418350916750732	6.411011273702859	6.415715785543782
1.964	6.4183280427294624	6.411047287798614	6.4157470869107
1.966	6.4183047377991835	6.41108410812738	6.415778983049869
1.968	6.418281018029444	6.41112172319511	6.415811462655749
1.97	6.418256898465124	6.41116011700342	6.415844511628447
1.972	6.4182323967668475	6.411199273798637	6.415878116171714
1.974	6.418207529879936	6.411239171733073	6.415912262666268
1.976	6.4181823169951215	6.411279788368954	6.41594693730919
1.978	6.41815677841933	6.411321094410057	6.415982122121984
1.98	6.418130933591691	6.4113630587587105	6.416017801434115
1.982	6.418104805540129	6.411405647636083	6.41605395757187
1.984	6.418078417060596	6.411448823302174	6.41609057179208
1.986	6.418051794107335	6.411492546434119	6.416127622999234
1.988	6.418024962244043	6.411536774173295	6.4161650924002585
1.99	6.417997953420798	6.411581463526574	6.4162029592569345
1.992	6.417970796372711	6.411626564882038	6.4162411996258975
1.994	6.41794352640428	6.411672032594538	6.416279792147534
1.996	6.41791617892049	6.411717817768493	6.416318714583827
1.998	6.4178887907631506	6.4117638673953765	6.416357939319348
2.0	6.417861401915836	6.411810129397633	6.416397444216423
2.0020000000000002	6.417834053661456	6.411856552840394	6.41643720111771
2.004	6.417806790020847	6.4119030853064585	6.416477187083768
2.0060000000000002	6.417779656298362	6.4119496717126525	6.416517374152105
2.008	6.41775269878194	6.4119962622281355	6.416557736938404
2.0100000000000002	6.417725968550435	6.412042804731368	6.416598248128968
2.012	6.4176995143967295	6.412089248828731	6.416638882450574
2.0140000000000002	6.417673386882306	6.412135543682794	6.416679612296304
2.016	6.417647639729183	6.412181641040352	6.416720411458068
2.0180000000000002	6.417622323027103	6.41222749195954	6.416761250917209
2.02	6.417597491298526	6.4122730539334905	6.416802107445086
2.0220000000000002	6.417573197110492	6.412318283330484	6.416842954416623
2.024	6.417549491481441	6.412363136432482	6.416883764771627
2.0260000000000002	6.417526426959164	6.412407575899318	6.4169245126092065
2.028	6.41750405442162	6.412451563798918	6.4169651684504005
2.0300000000000002	6.4174824225918385	6.412495065740483	6.4170057077227804
2.032	6.417461578904777	6.412538049167103	6.417046103904205
2.0340000000000003	6.417441569491381	6.412580486542755	6.417086327924377
2.036	6.4174224366825525	6.412622350449744	6.417126352704123
2.0380000000000003	6.417404221260639	6.412663617821323	6.417166149617238
2.04	6.417386962505307	6.412704270005811	6.4172056892381635
2.0420000000000003	6.417370694903956	6.412744290967865	6.4172449433544365
2.044	6.417355451908423	6.412783667241971	6.417283880634592
2.0460000000000003	6.417341261838229	6.412822390080901	6.417322469715573
2.048	6.417328150254174	6.412860455790319	6.417360680410149
2.05	6.417316139994381	6.412897859858082	6.4173984765970635
2.052	6.417305247560339	6.412934603968289	6.4174358254760016
2.054	6.417295491583299	6.412970694615211	6.417472692103001
2.056	6.41728688120364	6.413006140091196	6.4175090408212725
2.058	6.417279425047618	6.413040954688859	6.417544834580933
2.06	6.417273128862205	6.413075154410611	6.41758003753915
2.062	6.417267993253279	6.413108757793715	6.41761460995727
2.064	6.417264016735168	6.413141788982813	6.417648514841066
2.066	6.417261194375091	6.413174273723264	6.4176817133293005
2.068	6.417259519433013	6.413206241629425	6.417714165264922
2.07	6.4172589820076	6.413237724641738	6.417745833433037
2.072	6.417259566813391	6.413268755944272	6.417776680038918
2.074	6.417261259254431	6.413299371523688	6.417806664430109
2.076	6.417264044052736	6.413329611842928	6.417835751702363
2.078	6.417267899324302	6.413359516388973	6.417863903772133
2.08	6.417272805142189	6.413389126432251	6.417891087144465
2.082	6.417278738320923	6.413418483456056	6.417917267152885
2.084	6.417285672864394	6.413447632117399	6.417942411769718
2.086	6.417293582259397	6.413476615251578	6.417966490348601
2.088	6.417302440952578	6.413505479050586	6.417989477439845
2.09	6.41731221637351	6.413534265377421	6.418011344487758
2.092	6.417322879121351	6.4135630197298505	6.418032070902843
2.094	6.417334394754529	6.413591784955666	6.4180516350639385
2.096	6.417346728255915	6.413620602607018	6.418070020898887
2.098	6.417359841912789	6.413649515662587	6.418087212699202
2.1	6.417373699843001	6.413678565575477	6.4181032007549454
2.102	6.417388259503778	6.4137077899767485	6.4181179757865365
2.104	6.417403478681844	6.413737227728752	6.418131532386643
2.106	6.417419313392913	6.413766915358074	6.41814387022304
2.108	6.4174357174447545	6.413796887952767	6.418154991740049
2.11	6.41745264277031	6.4138271796408395	6.41816489939914
2.112	6.4174700398183715	6.413857821840202	6.41817360275006
2.114	6.41748785696577	6.413888845146357	6.418181114736626
2.116	6.4175060412401566	6.413920277149312	6.418187448421704
2.118	6.4175245392492215	6.41395214578386	6.418192622570438
2.12	6.417543294225926	6.413984475657492	6.418196657670774
2.122	6.417562248313274	6.414017288968822	6.418199577944999
2.124	6.417581344072469	6.414050605599718	6.418201408477237
2.126	6.417600524338713	6.414084446817967	6.41820218004387
2.128	6.41761973029656	6.414118827787365	6.418201925621394
2.13	6.417638902948013	6.4141537652101315	6.418200679425708
2.132	6.417657984535141	6.414189271972703	6.418198480003395
2.134	6.4176769175573805	6.414225361059631	6.418195369469623
2.136	6.417695644653786	6.414262039463409	6.418191389196927
2.138	6.417714111178815	6.414299313938037	6.4181865834882075
2.14	6.417732263530642	6.4143371911842015	6.4181809997766
2.142	6.417750049256223	6.414375671428058	6.418174687860186
2.144	6.417767418333292	6.41441475435317	6.418167698816966
2.146	6.417784325423007	6.414454439161141	6.418160086316518
2.148	6.417800723633573	6.414494720093431	6.418151903963422
2.15	6.417816571551104	6.4145355878171495	6.418143206499972
2.152	6.417831830407558	6.414577031815571	6.418134051629809
2.154	6.417846464212874	6.414619037902193	6.418124493751145
2.156	6.41786043963016	6.414661588597703	6.4181145893504805
2.158	6.417873727387799	6.414704662601175	6.418104395931837
2.16	6.417886301658382	6.414748234901496	6.418093966781391
2.162	6.4178981398485355	6.414792277665601	6.418083354714487
2.164	6.4179092215403815	6.41483675935639	6.418072611691958
2.166	6.417919531293582	6.414881644688027	6.418061785839938
2.168	6.417929053850926	6.414926893250722	6.41805092136405
2.17	6.417937780137109	6.414972461312563	6.4180400598636
2.172	6.417945705705641	6.4150183039050965	6.418029239122711
2.174	6.417952824034097	6.415064368764636	6.418018491021176
2.176	6.417959134260201	6.415110600823002	6.418007842904191
2.178	6.417964637791408	6.415156942128422	6.417997317621516
2.18	6.417969338598412	6.415203333697604	6.417986930643939
2.182	6.4179732431169	6.415249709632796	6.417976692579779
2.184	6.417976358839997	6.415296004538277	6.4179666106364435
2.186	6.417978694555557	6.415342147666727	6.417956681251597
2.188	6.417980262535662	6.415388069604222	6.417946899638795
2.19	6.41798107636118	6.415433698273766	6.417937252880397
2.192	6.417981150164205	6.415478960141752	6.417927725691701
2.194	6.417980496695787	6.415523781618386	6.417918293788873
2.196	6.417979135479576	6.415568089499147	6.417908930470247
2.198	6.417977080904325	6.415611808453984	6.417899606905746
2.2	6.4179743507195015	6.415654866328828	6.417890289382361
2.202	6.417970961384626	6.415697191578984	6.417880941476636
2.204	6.4179669336423215	6.4157387163088435	6.417871527369378
2.206	6.417962282996396	6.415779372101969	6.417862008340296
2.208	6.417957026726987	6.415819095256573	6.417852346491017
2.21	6.4179511824888555	6.415857822500978	6.4178425030634925
2.212	6.4179447702169625	6.415895497836586	6.417832442062079
2.214	6.417937804454247	6.415932069165041	6.417822127130329
2.216	6.417930302414543	6.415967485996412	6.417811527738436
2.218	6.417922278032047	6.41600170489054	6.417800611232335
2.22	6.417913749667471	6.41603468735454	6.417789353045563
2.222	6.417904732561081	6.416066400257573	6.4177777318666
2.224	6.417895240129609	6.416096814507746	6.417765728589458
2.226	6.417885287004392	6.4161259091742515	6.417753328044263
2.228	6.417874886418549	6.416153669326943	6.417740522150304
2.23	6.417864053492978	6.41618008322726	6.417727303787122
2.232	6.417852799859653	6.416205147042863	6.417713672183699
2.234	6.417841138505264	6.41622886310837	6.417699628338998
2.236	6.417829085179104	6.4162512403624765	6.417685179691293
2.238	6.417816650837462	6.416272290597053	6.417670336707228
2.24	6.417803848820473	6.416292034839014	6.4176551107835484
2.242	6.41779069257257	6.41631049826779	6.4176395179168155
2.244	6.417777197543756	6.416327711467567	6.417623577686382
2.246	6.417763377365873	6.416343710193967	6.417607310030269
2.248	6.4177492481796	6.416358535359635	6.417590735022131
2.25	6.417734826606906	6.41637223213332	6.417573878919636
2.2520000000000002	6.417720130449031	6.416384847993121	6.417556762344925
2.254	6.41770517802573	6.41639643606095	6.417539410935196
2.2560000000000002	6.417689991355768	6.416407053784209	6.417521849953828
2.258	6.417674590284091	6.416416758716778	6.417504103130587
2.2600000000000002	6.417659001432543	6.416425613890627	6.4174861944276715
2.262	6.417643248009214	6.416433681572978	6.417468148406013
2.2640000000000002	6.4176273587979535	6.41644102774109	6.417449985756665
2.266	6.417611363604053	6.416447720135539	6.417431730664191
2.2680000000000002	6.417595293329974	6.416453825725018	6.417413402497985
2.27	6.4175791809647444	6.416459413881728	6.417395019414134
2.2720000000000002	6.4175630639115475	6.416464552594873	6.417376601770297
2.274	6.417546978287522	6.416469311474562	6.41735816678304
2.2760000000000002	6.41753096334712	6.41647375712262	6.417339729930177
2.278	6.417515063146038	6.416477959928648	6.417321307169096
2.2800000000000002	6.4174993198403465	6.416481987154335	6.417302911770175
2.282	6.41748377629725	6.416485901656748	6.417284555931044
2.2840000000000003	6.417468482646434	6.416489770219307	6.417266252436794
2.286	6.417453486156095	6.416493655349027	6.417248011646124
2.2880000000000003	6.417438834978596	6.416497617528026	6.41722984368165
2.29	6.417424580988864	6.416501715595712	6.4172117568749
2.2920000000000003	6.417410777219911	6.41650600633723	6.417193759970452
2.294	6.417397474966907	6.416510544453147	6.417175860580126
2.2960000000000003	6.417384725920964	6.416515380957759	6.4171580658064284
2.298	6.417372583376047	6.416520563178341	6.417140382412378
2.3000000000000003	6.417361100162052	6.416526138585375	6.417122818104137
2.302	6.4173503288758384	6.416532147832694	6.417105379013598
2.3040000000000003	6.417340321505281	6.416538631307907	6.417088071290259
2.306	6.417331127312099	6.416545622984027	6.417070900664541
2.308	6.417322799831244	6.416553156944747	6.417053876165755
2.31	6.417315387283174	6.416561262150165	6.417037004947186
2.312	6.417308936455093	6.416569962261537	6.417020294846631
2.314	6.417303492163978	6.416579276560202	6.417003751761887
2.316	6.417299097609651	6.416589222869209	6.416987384708957
2.318	6.417295795864206	6.416599815199137	6.416971203217417
2.32	6.417293626057802	6.416611061818678	6.416955214497649
2.322	6.417292626652376	6.416622966704797	6.4169394291760895
2.324	6.4172928325333265	6.4166355341342145	6.416923857692789
2.326	6.4172942777620685	6.416648758972364	6.4169085075883885
2.328	6.417296994030465	6.416662635449195	6.416893391445833
2.33	6.41730101130451	6.4166771524443105	6.416878515003627
2.332	6.417306356799931	6.416692298980718	6.4168638903263036
2.334	6.417313057687635	6.416708054296129	6.416849523323676
2.336	6.4173211371997345	6.416724396795709	6.416835420572514
2.338	6.4173306218586355	6.416741303013047	6.416821590129846
2.34	6.417341531506445	6.416758744828008	6.416808034387787
2.342	6.417353888437575	6.416776690139485	6.416794757690162
2.344	6.417367711924677	6.416795104617986	6.416781760572328
2.346	6.4173830210959	6.416813950856759	6.4167690410121905
2.348	6.4173998347319205	6.4168331878345475	6.41675659668732
2.35	6.4174181702793165	6.416852774442522	6.4167444228306785
2.352	6.417438042404392	6.416872664524328	6.416732510851262
2.354	6.417459464376441	6.416892810373241	6.416720849364197
2.356	6.41748244848018	6.416913163025401	6.416709427312067
2.358	6.417507006162254	6.4169336714026715	6.416698230001427
2.36	6.417533143368775	6.4169542827971275	6.41668723827464
2.362	6.417560868262029	6.41697494448269	6.416676435968072
2.364	6.417590183443521	6.4169956002432835	6.4166658001088175
2.366	6.417621086794341	6.417016195555536	6.416655306413367
2.368	6.417653578544926	6.417036673081451	6.416644932383037
2.37	6.417687652339137	6.417056978271976	6.416634651411806
2.372	6.417723297948	6.417077053475434	6.416624436235015
2.374	6.417760504131749	6.417096844548646	6.416614260814033
2.376	6.417799255151654	6.417116292638711	6.416604096881584
2.378	6.4178395333044	6.417135345770219	6.416593917393992
2.38	6.417881315353953	6.417153948216548	6.416583694924168
2.382	6.417924579712299	6.417172049224831	6.4165734057047965
2.384	6.417969296820769	6.41718959495597	6.416563020091936
2.386	6.418015440628771	6.417206538620952	6.41655251526129
2.388	6.418062981608034	6.417222832074457	6.4165418693183165
2.39	6.418111886411011	6.417238430755474	6.416531058697937
2.392	6.418162123841404	6.417253294675394	6.416520065246174
2.394	6.41821366198165	6.4172673842551164	6.41650887348559
2.396	6.418266468635635	6.417280665131705	6.416497466199938
2.398	6.418320512533117	6.417293105653997	6.4164858321797515
2.4	6.418375763394025	6.41730468012329	6.41647396080461
2.402	6.418432191215364	6.417315361243378	6.416461844910981
2.404	6.4184897684174445	6.417325133109856	6.416449479276298
2.406	6.418548470716001	6.417333977461091	6.416436861147779
2.408	6.418608270733702	6.417341882386697	6.416423987908502
2.41	6.4186691490598475	6.4173488427461605	6.416410863506112
2.412	6.418731083384827	6.417354853086606	6.416397488286886
2.414	6.418794057956117	6.4173599155786745	6.416383869527251
2.416	6.418858054911895	6.417364033779479	6.416370014881
2.418	6.418923057683666	6.417367213902946	6.416355931632791
2.42	6.418989053157379	6.417369468003258	6.4163416285960615
2.422	6.419056026879855	6.417370811936197	6.416327115892941
2.424	6.4191239665053255	6.4173712595338595	6.416312405479019
2.426	6.419192859659929	6.417370835251237	6.416297509968394
2.428	6.419262693438806	6.41736955808652	6.416282443151552
2.43	6.419333452671746	6.417367452735802	6.416267215730012
2.432	6.419405124484808	6.4173645468235785	6.416251843278801
2.434	6.4194776904345	6.417360865111099	6.416236338599863
2.436	6.419551133549544	6.417356437501135	6.416220716919963
2.438	6.419625432616438	6.4173512920919125	6.4162049907479535
2.44	6.41970056412629	6.417345458511747	6.416189175406381
2.442	6.419776503120853	6.417338965395655	6.416173283959277
2.444	6.419853221141824	6.417331844595271	6.416157329900435
2.446	6.419930683333813	6.417324122268809	6.416141325086298
2.448	6.420008853371994	6.4173158288161325	6.416125282477064
2.45	6.420087691153314	6.417306990868737	6.4161092154211055
2.452	6.420167151996943	6.417297636904461	6.416093134108105
2.454	6.420247187946085	6.417287792713164	6.416077049843697
2.456	6.4203277452253245	6.417277482585018	6.416060973083515
2.458	6.420408770116883	6.41726673211961	6.416044916079031
2.46	6.42049019896272	6.417255563974163	6.416028887439535
2.462	6.4205719691511005	6.417244001761824	6.416012897303918
2.464	6.420654012501604	6.417232064338159	6.415996955044026
2.466	6.420736259425413	6.417219772582988	6.4159810702529265
2.468	6.420818637551741	6.417207144133683	6.415965252516373
2.47	6.420901072050705	6.417194197622746	6.415949511559387
2.472	6.42098348432437	6.41718094885509	6.415933856860463
2.474	6.421065796836909	6.417167414015669	6.415918299008623
2.476	6.421147932497381	6.417153607687719	6.415902847206436
2.478	6.421229812724601	6.417139544472286	6.4158875123971555
2.48	6.421311359581318	6.417125237788679	6.415872308168716
2.482	6.421392497596922	6.417110701715891	6.41585724456251
2.484	6.421473151955929	6.417095948688833	6.415842336919785
2.486	6.4215532523222905	6.417080990963587	6.415827599950158
2.488	6.421632729367903	6.417065839540229	6.415813048579064
2.49	6.421711519080627	6.417050509503215	6.415798700145708
2.492	6.421789561494521	6.417035010886466	6.415784572220793
2.494	6.4218668010300215	6.41701935779984	6.41577068451653
2.496	6.421943187730531	6.417003561639451	6.415757058945558
2.498	6.422018676288737	6.416987635190627	6.41574371814946
2.5	6.422093225215538	6.416971591623827	6.415730685212057
2.5020000000000002	6.422166801170229	6.416955444275001	6.4157179843744245
2.504	6.422239373548881	6.416939207494042	6.415705642994447
2.5060000000000002	6.4223109199292665	6.41692289404492	6.415693689264882
2.508	6.422381419117143	6.4169065181837	6.4156821496415795
2.5100000000000002	6.422450858735016	6.4168900948088945	6.415671057738209
2.512	6.422519229138008	6.416873637139763	6.415660441830493
2.5140000000000002	6.422586526224464	6.416857158530921	6.415650335982085
2.516	6.42265274691341	6.4168406728403395	6.4156407729679374
2.5180000000000002	6.422717893605399	6.416824193398327	6.4156317869829484
2.52	6.422781969379398	6.416807732013191	6.41562341252252
2.5220000000000002	6.422844981055461	6.416791300183536	6.415615685547626
2.524	6.4229069385049655	6.4167749078961265	6.415608642641794
2.5260000000000002	6.422967850318739	6.416758563530792	6.4156023210499855
2.528	6.423027726294223	6.4167422723679115	6.415596757560831
2.5300000000000002	6.423086578391088	6.41672604081205	6.415591989361584
2.532	6.423144415692698	6.416709870111975	6.415588053347634
2.5340000000000003	6.423201249024403	6.41669375881462	6.415584988009512
2.536	6.423257088014597	6.416677704420192	6.415582827484059
2.5380000000000003	6.423311940877525	6.416661702601632	6.4155816104787
2.54	6.423365815220858	6.416645742894619	6.415581371357433
2.5420000000000003	6.423418716105047	6.416629813270579	6.415582143913788
2.544	6.42347064938581	6.416613899828768	6.4155839632286416
2.5460000000000003	6.423521617084895	6.416597985274911	6.415586861725843
2.548	6.423571621991776	6.416582050095363	6.415590870352009
2.5500000000000003	6.423620664214886	6.4165660708085985	6.4155960204097235
2.552	6.423668744576747	6.416550024638102	6.415602340554602
2.5540000000000003	6.423715861357927	6.416533884063708	6.415609857417116
2.556	6.423762011083434	6.416517623610971	6.415618595757542
2.5580000000000003	6.423807189020631	6.4165012130549	6.415628577098154
2.56	6.42385139148939	6.416484624734447	6.415639824084018
2.562	6.423894611127626	6.416467828471737	6.415652351927953
2.564	6.423936841638547	6.416450796266886	6.415666175545364
2.566	6.423978076024345	6.41643349978093	6.415681307463379
2.568	6.424018303776271	6.416415909652546	6.415697753439017
2.57	6.424057514950199	6.416397999274188	6.415715517888088
2.572	6.424095697572238	6.416379747341497	6.415734600375834
2.574	6.424132839433004	6.416361127985513	6.415754996446469
2.576	6.424168928133585	6.4163421243012495	6.415776698051374
2.578	6.42420394661546	6.416322715449906	6.415799690730323
2.58	6.424237880332377	6.41630288850851	6.415823957157637
2.582	6.424270712308917	6.416282629838556	6.415849471469397
2.584	6.424302424017832	6.41626193005995	6.41587620689452
2.586	6.424332997125092	6.416240782722691	6.415904129318277
2.588	6.4243624125171115	6.416219181240391	6.415933199582883
2.59	6.424390650045679	6.4161971240342055	6.415963374822241
2.592	6.424417687546608	6.416174610803918	6.415994602764354
2.594	6.424443505287619	6.416151642611762	6.416026829042816
2.596	6.424468081185583	6.416128223502498	6.416059992758636
2.598	6.424491394191391	6.4161043589224045	6.4160940295137
2.6	6.424513423991329	6.416080054934674	6.416128869533284
2.602	6.424534148460498	6.416055322108796	6.41616443732056
2.604	6.424553549250965	6.416030168487512	6.416200654344997
2.606	6.424571603908099	6.416004603524546	6.416237437247779
2.608	6.424588295840279	6.415978637725062	6.416274699719395
2.61	6.424603606177743	6.415952283997552	6.416312353039295
2.612	6.42461752081595	6.415925554319074	6.4163503042945775
2.614	6.4246300253205355	6.415898461019662	6.416388460706636
2.616	6.424641108890067	6.4158710160284755	6.416426726077774
2.618	6.424650758489983	6.4158432328476245	6.416465001406949
2.62	6.424658969600671	6.41581512584903	6.416503192478918
2.622	6.42466573654762	6.415786708798865	6.416541200292593
2.624	6.424671059268104	6.415757998257661	6.416578929597239
2.626	6.424674937441566	6.415729008999073	6.416616283926291
2.628	6.4246773757843805	6.415699759066116	6.4166531706130066
2.63	6.424678382157463	6.415670265707171	6.416689497425611
2.632	6.424677969888116	6.415640548289949	6.416725176338023
2.634	6.424676151819554	6.415610627928815	6.416760121486337
2.636	6.4246729476422075	6.41558052774401	6.416794249509986
2.638	6.424668380087095	6.415550271848311	6.416827482399159
2.64	6.424662475874739	6.415519888992691	6.416859746095118
2.642	6.424655266841324	6.415489408816893	6.416890969876074
2.644	6.424646785673002	6.415458863109257	6.416921087996045
2.646	6.424637071110073	6.415428286451683	6.416950039250536
2.648	6.424626167279796	6.41539771754243	6.416977765081209
2.65	6.424614117363845	6.415367196729185	6.417004214951511
2.652	6.424600972258386	6.415336768400497	6.417029338827188
2.654	6.424586783086458	6.415306480065482	6.417053093525979
2.656	6.424571606989031	6.415276379774247	6.417075437909406
2.658	6.4245555030374675	6.415246522689215	6.41709633845224
2.66	6.4245385305933445	6.41521696241939	6.417115761727236
2.662	6.424520755158749	6.415187756000752	6.417133680553653
2.664	6.424502241269432	6.415158962750771	6.4171500680606295
2.666	6.424483055901845	6.4151306434979105	6.41716490556476
2.668	6.424463266180665	6.415102860104006	6.4171781720077705
2.67	6.424442941690477	6.415075675853039	6.41718985314363
2.672	6.42442215127916	6.415049150853736	6.417199936012657
2.674	6.424400964830113	6.415023349416746	6.417208410057049
2.676	6.424379449683941	6.414998333543942	6.417215268221894
2.678	6.424357674012609	6.414974161604856	6.41722050342544
2.68	6.424335704030671	6.414950892200147	6.417224112486301
2.682	6.42431360561988	6.414928582917015	6.417226093290061
2.684	6.424291439209102	6.414907285344139	6.4172264453146655
2.686	6.4242692674824795	6.414887049558286	6.417225172114673
2.688	6.424247149377115	6.414867923093408	6.417222276486477
2.69	6.424225140593529	6.414849949028365	6.417217762584687
2.692	6.4242032952776595	6.41483316628056	6.417211636915412
2.694	6.424181663835893	6.4148176115966	6.417203909550708
2.696	6.424160294115919	6.414803314986215	6.417194589053596
2.698	6.424139233290055	6.414790304999253	6.417183688552185
2.7	6.424118522141121	6.414778601101972	6.417171218949225
2.702	6.424098200391838	6.414768223673049	6.4171571950190165
2.704	6.42407830784797	6.414759185536075	6.417141634369108
2.706	6.424058878968419	6.414751496168198	6.4171245565810535
2.708	6.424039948870508	6.414745162910272	6.417105981746297
2.71	6.424021548247644	6.414740187598011	6.41708593187722
2.712	6.424003707479021	6.414736571050149	6.417064433392915
2.714	6.423986453392806	6.414734307260553	6.417041511015046
2.716	6.423969812422261	6.414733388866153	6.4170171951528365
2.718	6.423953810383125	6.4147338080091005	6.416991519898997
2.72	6.423938471495604	6.4147355507254495	6.416964517670928
2.722	6.4239238184762995	6.414738603125298	6.4169362272897255
2.724	6.423909873907028	6.414742950992257	6.416906687213732
2.726	6.423896658353752	6.414748574371672	6.4168759400630835
2.728	6.423884192188569	6.414755454474555	6.416844032723074
2.73	6.423872494722498	6.414763569723363	6.416811011740101
2.732	6.423861583540956	6.414772898008082	6.41677692808203
2.734	6.423851475571194	6.414783416752667	6.416741834413916
2.736	6.423842186422179	6.4147951005687425	6.416705785269957
2.738	6.42383373093649	6.414807923858787	6.416668836708856
2.74	6.423826122479006	6.41482185980556	6.41663105105381
2.742	6.423819371081895	6.414836878780196	6.416592486489123
2.744	6.423813487835608	6.414852952570166	6.4165532070510105
2.746	6.423808478495675	6.414870050956142	6.4165132739955455
2.748	6.4238043497766855	6.414888142706712	6.416472754428278
2.75	6.423801103050103	6.414907194361077	6.416431714006216
2.7520000000000002	6.4237987410867285	6.414927173458181	6.416390220551598
2.754	6.423797259240068	6.414948045493748	6.416348338564389
2.7560000000000002	6.423796655421101	6.414969774737524	6.416306136540904
2.758	6.423796918032262	6.41499232326294	6.416263679979554
2.7600000000000002	6.423798039444896	6.415015656341957	6.416221037064258
2.762	6.42380000481909	6.4150397320995864	6.416178272917052
2.7640000000000002	6.423802797849528	6.415064511237181	6.416135452711448
2.766	6.423806399729423	6.415089953895989	6.416092642299065
2.7680000000000002	6.423810785747269	6.4151160173266	6.416049901847333
2.77	6.423815930662092	6.415142658876338	6.416007292841005
2.7720000000000002	6.423821806485048	6.415169835496002	6.415964875562481
2.774	6.423828382835967	6.41519750146906	6.415922707197076
2.7760000000000002	6.4238356258892155	6.415225613180444	6.415880842293984
2.778	6.423843498157392	6.4152541236136535	6.415839334172379
2.7800000000000002	6.4238519636602165	6.41528298612485	6.415798232201898
2.782	6.423860981432618	6.415312152444346	6.415757584706426
2.7840000000000003	6.423870508284821	6.41534157559158	6.415717436168318
2.786	6.423880502648724	6.415371208254794	6.41567782772803
2.7880000000000003	6.423890921635389	6.4154010044989045	6.415638798677066
2.79	6.423901717688256	6.415430914072165	6.415600386002627
2.7920000000000003	6.423912844974659	6.415460889799448	6.41556262101849
2.794	6.423924259241644	6.415490885436141	6.415525535644825
2.7960000000000003	6.423935911759094	6.415520853474078	6.415489155908296
2.798	6.423947754111872	6.415550749076892	6.415453506444312
2.8000000000000003	6.4239597420947545	6.415580529094934	6.415418609692289
2.802	6.423971827753281	6.415610149330907	6.415384484927732
2.8040000000000003	6.423983965618723	6.415639570414672	6.415351149556549
2.806	6.4239961086477555	6.415668750284017	6.415318615268698
2.8080000000000003	6.424008213211649	6.415697653526663	6.415286895443846
2.81	6.424020234515538	6.415726241902483	6.415256000153096
2.8120000000000003	6.424032128662316	6.415754481779699	6.415225936736703
2.814	6.424043852910555	6.415782342820553	6.415196709187388
2.816	6.424055366838151	6.415809792948988	6.41516832131409
2.818	6.4240666312219	6.415836806799121	6.415140774786828
2.82	6.424077605802192	6.415863356263504	6.41511406583836
2.822	6.42408825606094	6.415889419910047	6.415088192947145
2.824	6.4240985467955305	6.415914979924875	6.415063151482349
2.826	6.424108445010528	6.415940013354302	6.415038933542198
2.828	6.424117919928432	6.4159645067284385	6.415015530487839
2.83	6.424126943593468	6.415988445728009	6.4149929314015814
2.832	6.4241354913074025	6.416011820784846	6.414971125322793
2.834	6.424143538820261	6.416034620332348	6.414950097008114
2.836	6.424151064388138	6.416056837489328	6.414929830721404
2.838	6.424158050317952	6.416078467748844	6.4149103088906
2.84	6.424164481610276	6.41609950757126	6.414891514453854
2.842	6.424170345282271	6.416119957354231	6.414873426610462
2.844	6.424175631528343	6.41613981878682	6.414856026787763
2.846	6.424180332184818	6.416159094171799	6.414839292634414
2.848	6.424184444048007	6.416177788494799	6.414823203036581
2.85	6.4241879670142445	6.416195912043989	6.41480773887
2.852	6.42419089879434	6.416213471138776	6.414792876457692
2.854	6.4241932447406	6.4162304810715645	6.414778595367982
2.856	6.424195011311699	6.416246954446753	6.414764875996798
2.858	6.4241962060659725	6.4162629057611325	6.414751696310585
2.86	6.424196838760945	6.416278354885226	6.414739038990636
2.862	6.4241969222020225	6.416293320257593	6.414726885136642
2.864	6.424196470459237	6.41630782321054	6.414715217138934
2.866	6.424195498230961	6.416321886344874	6.414704018668676
2.868	6.42419402169828	6.416335535351853	6.414693275323818
2.87	6.424192059313731	6.416348797278526	6.414682972648419
2.872	6.424189631446932	6.416361699326335	6.41467309751387
2.874	6.4241867551464695	6.416374271106272	6.414663638722989
2.876	6.424183452225929	6.416386542116993	6.414654583338479
2.878	6.424179742438956	6.416398545029712	6.414645923826889
2.88	6.424175645867145	6.416410310772176	6.414637647884746
2.882	6.424171182159504	6.416421872593845	6.414629748616748
2.884	6.424166373326372	6.416433265297541	6.414622220052723
2.886	6.424161239979498	6.416444523741781	6.414615054456633
2.888	6.424155799681409	6.416455681466869	6.414608244763425
2.89	6.4241500736848005	6.416466774510962	6.414601787270226
2.892	6.4241440771278215	6.416477836261687	6.414595676308365
2.894	6.424137826795024	6.416488901586977	6.41458990665322
2.896	6.424131340686251	6.416500004975698	6.414584476413963
2.898	6.424124633092039	6.416511178763702	6.4145793834093965
2.9	6.424117720041868	6.4165224566677805	6.414574625112149
2.902	6.424110613677818	6.416533869587674	6.414570199374836
2.904	6.424103326112209	6.4165454484375095	6.414566106001376
2.906	6.424095867528266	6.416557221824701	6.414562345607425
2.908	6.424088249658687	6.416569217182747	6.4145589176660645
2.91	6.4240804812164605	6.4165814606601534	6.414555821105014
2.912	6.424072570639066	6.416593976277387	6.414553059032886
2.914	6.424064525641345	6.416606785409144	6.414550631824586
2.916	6.424056351496557	6.416619908786842	6.414548541403037
2.918	6.424048057331592	6.416633365939006	6.41454679083628
2.92	6.4240396469489225	6.416647166985676	6.41454537875467
2.922	6.424031126002064	6.41666132760006	6.414544307493617
2.924	6.42402250168562	6.416675855621342	6.414543578811753
2.926	6.424013776715122	6.416690760073062	6.41454319281993
2.928	6.424004958018557	6.416706042723505	6.414543149665963
2.93	6.4239960510171175	6.4167217055383325	6.414543447307692
2.932	6.423987061002145	6.416737745164498	6.414544085446212
2.934	6.4239779956922325	6.416754157514084	6.414545059785684
2.936	6.42396886088999	6.4167709321633835	6.4145463640954175
2.938	6.423959666495552	6.416788057411619	6.414547994070111
2.94	6.423950419656593	6.416805515633475	6.414549940705176
2.942	6.42394113114906	6.416823289128149	6.414552195477697
2.944	6.423931811341698	6.416841354226084	6.414554748131557
2.946	6.4239224718514825	6.416859681851111	6.414557584736741
2.948	6.42391312566421	6.416878243848111	6.414560690307699
2.95	6.423903784800861	6.416897007084136	6.414564049096801
2.952	6.423894466517262	6.416915936523627	6.41456764497548
2.954	6.423885186564035	6.416934991572703	6.4145714575339
2.956	6.423875959398779	6.416954131343121	6.414575467021468
2.958	6.423866804069068	6.416973312195066	6.4145796520054645
2.96	6.4238577386037745	6.416992488857211	6.414583989922977
2.962	6.423848780679482	6.417011613118151	6.414588455661323
2.964	6.423839952133925	6.417030634724483	6.4145930242423574
2.966	6.423831269538012	6.417049506722523	6.4145976711302035
2.968	6.4238227543828215	6.4170681759636885	6.414602368277765
2.97	6.423814425850744	6.417086591705522	6.414607089934525
2.972	6.423806307376619	6.417104705965266	6.414611809808961
2.974	6.423798414529543	6.417122466733417	6.414616502167863
2.976	6.423790770329713	6.417139825059088	6.414621140251377
2.978	6.423783392838573	6.417156732900239	6.414625695965757
2.98	6.42377629952023	6.417173141980321	6.414630145130442
2.982	6.423769512408114	6.417189007866448	6.414634463249953
2.984	6.423763045369682	6.417204287124208	6.414638625338321
2.986	6.4237569166653055	6.417218938579438	6.414642609943365
2.988	6.423751142991442	6.417232923844222	6.414646395987067
2.99	6.423745738176044	6.417246205910896	6.4146499612597045
2.992	6.423740717589182	6.417258750939806	6.414653287841566
2.994	6.423736090934663	6.417270529443537	6.414656359925444
2.996	6.4237318722783465	6.417281510797813	6.414659161483454
2.998	6.423728068821344	6.417291671598982	6.41466168074519
3.0	6.4237246906146765	6.417300988881731	6.414663905978592
3.0020000000000002	6.423721745332723	6.41730944273644	6.41466582692803
3.004	6.42371923701162	6.417317017424278	6.414667437260299
3.0060000000000002	6.423717170244914	6.417323698363323	6.41466873420136
3.008	6.423715548227931	6.417329474790862	6.414669711061793
3.0100000000000002	6.423714369101713	6.417334335533282	6.414670369218484
3.012	6.423713634220831	6.417338276339801	6.414670709194774
3.0140000000000002	6.423713339141572	6.417341290496601	6.414670731596835
3.016	6.423713481759126	6.417343375546905	6.4146704413803795
3.0180000000000002	6.423714053111172	6.417344529847495	6.414669843831219
3.02	6.423715046684993	6.417344753841498	6.414668943630428
3.0220000000000002	6.423716453142448	6.417344047328129	6.414667747433582
3.024	6.423718262240584	6.417342416166508	6.4146662632780895
3.0260000000000002	6.423720459449583	6.417339862871529	6.414664498454848
3.028	6.4237230295795795	6.417336393079442	6.414662460964066
3.0300000000000002	6.423725958548357	6.417332016106236	6.414660159013245
3.032	6.423729228472009	6.417326737764367	6.414657601253232
3.0340000000000003	6.423732821139822	6.417320571162425	6.414654795444993
3.036	6.423736714738993	6.417313525078673	6.414651746757719
3.0380000000000003	6.423740889552384	6.417305615716835	6.41464846352476
3.04	6.423745321574105	6.417296855694809	6.414644949938384
3.0420000000000003	6.4237499903932695	6.417287262471647	6.414641213508042
3.044	6.423754872948714	6.4172768547402645	6.414637255820561
3.0460000000000003	6.4237599451075225	6.417265651711478	6.414633078989539
3.048	6.423765184574113	6.417253676516617	6.4146286860213655
3.0500000000000003	6.423770568802318	6.4172409523345	6.41462407417366
3.052	6.423776075910756	6.417227505000554	6.414619244250456
3.0540000000000003	6.42378168300183	6.417213360812521	6.41461419100354
3.056	6.423787370267024	6.417198548672442	6.414608911713793
3.0580000000000003	6.423793118704272	6.4171831001048405	6.414603401659207
3.06	6.423798912271008	6.41716704886496	6.4145976523636135
3.0620000000000003	6.42380473456362	6.417150428524366	6.414591656394194
3.064	6.423810573728599	6.417133276058309	6.414585406389563
3.0660000000000003	6.42381641896047	6.4171156290466	6.414578892510215
3.068	6.423822260086286	6.417097528433213	6.4145721036828816
3.0700000000000003	6.423828093610639	6.417079014935929	6.414565028617916
3.072	6.423833917416378	6.417060133223708	6.414557660835418
3.074	6.423839732866959	6.417040929321057	6.414549987280243
3.076	6.423845543315291	6.41702145039048	6.414541999091685
3.078	6.423851356003142	6.417001745770254	6.414533688176991
3.08	6.423857179102112	6.416981865515876	6.414525046384347
3.082	6.4238630275046065	6.4169618606917895	6.414516065464984
3.084	6.4238689183340725	6.416941787047353	6.414506744170317
3.086	6.423874869894491	6.4169216962695925	6.4144970753374855
3.088	6.423880902693548	6.416901645142789	6.414487058849698
3.09	6.423887043098033	6.416881688369338	6.414476696977986
3.092	6.423893316697458	6.416861883430975	6.414465993587619
3.094	6.423899750814603	6.416842284277538	6.414454950702275
3.096	6.423906376474207	6.416822946813441	6.41444357834379
3.098	6.423913224794892	6.4168039241495824	6.414431884234452
3.1	6.423920326256865	6.41678526835407	6.4144198792601586
3.102	6.4239277136507065	6.416767029829509	6.414407576496032
3.104	6.423935417890692	6.416749255833927	6.414394989085394
3.106	6.423943473342603	6.416731990832214	6.414382133398522
3.108	6.423951911020765	6.416715275621496	6.414369025008654
3.11	6.4239607593188195	6.4166991479737545	6.414355681943903
3.112	6.423970047064567	6.416683639086074	6.414342120671205
3.114	6.42397980263848	6.416668776292673	6.414328358188265
3.116	6.423990047830283	6.416654585014584	6.414314412446223
3.118	6.4240008063543845	6.416641081320972	6.414300300584922
3.12	6.4240120964059555	6.416628278053388	6.414286036272576
3.122	6.424023935277558	6.4166161826756465	6.414271634745412
3.124	6.424036333207062	6.41660479796138	6.414257109870564
3.126	6.424049302131397	6.416594122136842	6.414242473941118
3.128	6.4240628436424005	6.416584146733263	6.41422773634583
3.13	6.424076960869623	6.41657486011684	6.414212905765513
3.132	6.424091651764592	6.416566243749956	6.414197988304511
3.134	6.424106909439639	6.416558280645314	6.4141829919819235
3.136	6.424122723446103	6.416550943285692	6.414167918149105
3.138	6.424139079831492	6.416544207751382	6.41415277232883
3.14	6.424155961389528	6.416538043718989	6.414137556857024
3.142	6.4241733459634505	6.416532417737893	6.414122272076568
3.144	6.424191210619707	6.41652729761152	6.4141069201334036
3.146	6.42420952767023	6.416522648764587	6.414091499996463
3.148	6.42422826723303	6.41651843689642	6.414076012699426
3.15	6.424247397719007	6.416514625086495	6.4140604600725295
3.152	6.424266884659665	6.416511178180315	6.414044841611083
3.154	6.424286691345934	6.416508063181965	6.414029158952201
3.156	6.424306781525934	6.416505243904454	6.414013412980474
3.158	6.424327117404535	6.416502690826511	6.413997607701472
3.16	6.424347661497895	6.4165003727337995	6.413981747893577
3.162	6.424368377578987	6.416498262506569	6.41396583904303
3.164	6.424389226817152	6.416496333250396	6.413949887621308
3.166	6.42441017447763	6.416494562431461	6.413933902581776
3.168	6.424431188443109	6.416492930234603	6.41391789525139
3.17	6.424452233999383	6.416491418721834	6.41390187678271
3.172	6.424473283441802	6.416490015466021	6.4138858639031175
3.174	6.424494308200333	6.416488707627214	6.413869869909695
3.176	6.424515284781371	6.416487488360041	6.413853912271919
3.178	6.4245361901989675	6.416486352302949	6.413838008673331
3.18	6.424557006520359	6.41648529790897	6.413822179610165
3.182	6.424577718614458	6.416484324929605	6.413806445676657
3.184	6.4245983123719475	6.416483439199168	6.413790828880003
3.186	6.424618778704873	6.416482645250373	6.413775350287729
3.188	6.424639108759554	6.416481951293733	6.413760034935488
3.19	6.424659299874475	6.416481370357179	6.413744905331963
3.192	6.424679350340921	6.4164809119405275	6.413729985269608
3.194	6.424699258135269	6.4164805905997255	6.413715296795008
3.196	6.424719026588545	6.416480422560357	6.413700864541862
3.198	6.4247386597346186	6.416480420993331	6.413686712373906
3.2	6.424758161491865	6.4164806022149845	6.413672861558902
3.202	6.424777537427173	6.4164809829862035	6.413659335108285
3.204	6.424796795788047	6.416481576878792	6.413646153753912
3.206	6.424815942490557	6.416482399324372	6.413633338950601
3.208	6.424834986277143	6.41648346478384	6.413620909342395
3.21	6.424853935058004	6.41648478421136	6.413608884306382
3.212	6.424872797937861	6.416486369181662	6.413597278691089
3.214	6.424891581797696	6.416488228404326	6.41358611136229
3.216	6.424910293243037	6.416490366477895	6.413575394249217
3.218	6.424928941799403	6.416492787201471	6.41356514185705
3.22	6.424947533345367	6.4164954920605455	6.413555365522218
3.222	6.424966073623786	6.416498480391656	6.413546077149029
3.224	6.424984569653204	6.4165017471539985	6.41353728499356
3.226	6.425003026897191	6.416505282856041	6.413528997161435
3.228	6.42502145039425	6.416509078482297	6.413521220795136
3.23	6.425039844089938	6.41651311943873	6.413513962454854
3.232	6.42505821303153	6.416517388952901	6.413507228085163
3.234	6.4250765601184385	6.416521865648144	6.413501020455734
3.236	6.425094889129514	6.416526527746719	6.413495344821673
3.238	6.425113205155935	6.416531347287372	6.413490204108768
3.24	6.4251315089455225	6.416536298017852	6.413485601464548
3.242	6.425149804521095	6.416541347743394	6.413481539300476
3.244	6.425168094503025	6.416546463703661	6.413478021427921
3.246	6.42518638105163	6.416551610833164	6.413475048241942
3.248	6.425204669764901	6.416556752338383	6.413472624278604
3.25	6.42522296156638	6.416561849630476	6.413470750651289
3.2520000000000002	6.425241259221452	6.416566862864971	6.413469429586061
3.254	6.42525956555158	6.416571750774278	6.413468663008486
3.2560000000000002	6.425277885325884	6.416576472154691	6.41346845335519
3.258	6.425296219501593	6.416580986428972	6.4134688020629715
3.2600000000000002	6.425314570506	6.4165852516488044	6.413469711734521
3.262	6.425332939688548	6.416589224906858	6.413471181471492
3.2640000000000002	6.4253513287903266	6.416592865283021	6.4134732135416
3.266	6.425369739194703	6.416596132086409	6.413475806519941
3.2680000000000002	6.425388170523966	6.416598984900379	6.413478958510953
3.27	6.425406621201858	6.416601383616825	6.41348266630757
3.2720000000000002	6.4254250894576	6.416603292935057	6.413486924417689
3.274	6.425443572034481	6.416604674602417	6.413491726378171
3.2760000000000002	6.425462065401355	6.416605494708328	6.41349706527517
3.278	6.425480562848947	6.416605717905341	6.413502927722433
3.2800000000000002	6.4254990587646255	6.416605314833462	6.413509303664757
3.282	6.425517544893325	6.416604254190922	6.41351617761338
3.2840000000000003	6.4255360128283066	6.416602510004016	6.4135235336638665
3.286	6.425554453507801	6.416600058179941	6.413531355090336
3.2880000000000003	6.425572854883637	6.416596874858513	6.413539620409796
3.29	6.425591206068059	6.416592940633367	6.41354830936013
3.2920000000000003	6.425609494402594	6.416588239902654	6.413557401375159
3.294	6.425627706447984	6.416582756472576	6.41356686984773
3.2960000000000003	6.425645831534889	6.416576482277011	6.4135766950956
3.298	6.425663852882436	6.4165694084071205	6.413586849097818
3.3000000000000003	6.425681759496072	6.416561530513618	6.413597308892947
3.302	6.4256995352029	6.416552848374075	6.4136080499949335
3.3040000000000003	6.425717170575381	6.416543367614108	6.41361904932275
3.306	6.425734651350658	6.416533094348452	6.413630281944667
3.3080000000000003	6.4257519653248165	6.41652203986736	6.41364172839783
3.31	6.425769103553485	6.4165102199849455	6.413653367638329
3.3120000000000003	6.425786057005776	6.416497656199053	6.413665181579245
3.314	6.425802817245553	6.416484371296019	6.413677151647799
3.3160000000000003	6.425819380335471	6.416470394328674	6.4136892635885845
3.318	6.425835741682533	6.416455756809725	6.41370150475593
3.3200000000000003	6.425851900069862	6.416440494511687	6.413713864990751
3.322	6.4258678568024346	6.416424647413867	6.413726334147217
3.3240000000000003	6.4258836150694165	6.416408259033275	6.413738908038386
3.326	6.425899179871352	6.4163913726046715	6.413751580440331
3.3280000000000003	6.425914560881605	6.416374038969722	6.4137643513949305
3.33	6.425929767165454	6.416356307727256	6.413777220072141
3.332	6.425944813627901	6.416338232293813	6.413790189323926
3.334	6.425959716901212	6.416319866557681	6.4138032619613945
3.336	6.425974493866615	6.4163012620179884	6.413816443601583
3.338	6.425989166553073	6.416282477913288	6.413829740606224
3.34	6.426003757341352	6.4162635668235035	6.413843160326004
3.342	6.426018291101848	6.416244584984891	6.413856711765185
3.344	6.426032795190408	6.416225586114905	6.413870404467992
3.346	6.4260472968609434	6.4162066217590175	6.413884247735704
3.348	6.426061827237859	6.416187742837482	6.413898251788715
3.35	6.42607641466186	6.4161689968496765	6.4139124264994996
3.352	6.426091090433689	6.4161504310132385	6.413926784105866
3.354	6.4261058863501335	6.4161320872070595	6.413941331972203
3.356	6.426120831418815	6.416114005157566	6.413956082084933
3.358	6.426135957762102	6.416096219635446	6.413971040428318
3.36	6.426151293867058	6.416078763698024	6.413986217510693
3.362	6.426166868702475	6.41606166506605	6.414001619165948
3.364	6.426182707816412	6.416044947491835	6.414017253442238
3.366	6.42619883793493	6.416028629390442	6.414033123611457
3.368	6.426215279298886	6.416012726063646	6.4140492342251525
3.37	6.426232051942758	6.4159972481589875	6.41406558799525
3.372	6.426249173323256	6.415982200391181	6.414082186479557
3.374	6.426266657061665	6.415967584808253	6.414099029984605
3.376	6.42628451499598	6.41595339910731	6.414116116800478
3.378	6.426302751606232	6.415939634408901	6.414133442731893
3.38	6.4263213732236215	6.415926281613465	6.414151002247483
3.382	6.426340378379482	6.415913324949634	6.414168791181273
3.384	6.426359766036964	6.415900746853015	6.414186801265266
3.386	6.4263795289466445	6.415888527080054	6.414205020347221
3.388	6.426399657886077	6.41587664136346	6.414223439478747
3.39	6.426420140745132	6.4158650647484	6.414242044598706
3.392	6.426440962548668	6.415853769387958	6.414260821800205
3.394	6.426462105055829	6.415842726840512	6.414279752798201
3.396	6.4264835493996015	6.415831907496423	6.414298820200042
3.398	6.426505272355624	6.415821280839385	6.414318004087718
3.4	6.426527252187303	6.415810817626311	6.41433728363862
3.402	6.426549463663627	6.415800488009279	6.414356635794711
3.404	6.426571878688506	6.415790262947122	6.414376035777628
3.406	6.4265944704101186	6.415780116330058	6.414395459133092
3.408	6.4266172117170655	6.415770022216059	6.414414879155431
3.41	6.426640073207605	6.415759957583792	6.4144342702155575
3.412	6.426663025730818	6.4157499016886055	6.414453602648294
3.414	6.426686039700166	6.415739836070338	6.414472849720447
3.416	6.426709085750928	6.415729745251237	6.414491982979
3.418	6.426732132717583	6.4157196160888255	6.414510972290742
3.42	6.4267551497445625	6.415709439280104	6.414529791045595
3.422	6.426778107549782	6.4156992081331525	6.414548409609712
3.424	6.426800976174289	6.415688920200155	6.414566801217269
3.426	6.426823725066295	6.415678574697554	6.4145849384872315
3.428	6.426846323360731	6.41566817396453	6.414602794697289
3.43	6.426868743183523	6.415657724260737	6.414620345673909
3.432	6.426890954989847	6.4156472357029815	6.414637569440969
3.434	6.426912928498382	6.4156367179626885	6.4146544405622405
3.436	6.4269346359661865	6.415626185874955	6.4146709414363015
3.438	6.426956050003412	6.415615655459066	6.414687052055263
3.44	6.426977142506883	6.415605141506917	6.4147027549842255
3.442	6.426997888695172	6.415594664581843	6.414718034991453
3.444	6.4270182624231404	6.415584242887813	6.414732877706655
3.446	6.427038241292401	6.415573898378153	6.414747273487009
3.448	6.427057803719779	6.415563650273136	6.414761211083327
3.45	6.4270769298747625	6.41555352023473	6.414774684924121
3.452	6.4270956018939955	6.4155435287511695	6.41478768989543
3.454	6.427113805146129	6.415533696990248	6.414800223129702
3.456	6.427131526461035	6.41552404473354	6.41481228627054
3.458	6.427148756399994	6.415514591110175	6.414823880280948
3.46	6.4271654878886615	6.415505355310099	6.4148350086815435
3.462	6.427181718389515	6.4154963557747315	6.414845680294911
3.464	6.4271974464519035	6.4154876077414675	6.414855903100597
3.466	6.42721267661399	6.415479126425091	6.414865687503361
3.468	6.42722741535325	6.41547092872923	6.414875047413493
3.47	6.427241672179357	6.41546302638789	6.414883995769191
3.472	6.42725546200244	6.415455431731565	6.414892549365697
3.474	6.427268801303295	6.415448156607874	6.414900724008052
3.476	6.427281712959087	6.4154412131869565	6.414908541053318
3.478	6.427294219304373	6.415434607873908	6.414916016637256
3.48	6.427306348506808	6.415428352375894	6.414923174134689
3.482	6.427318130491398	6.415422453350639	6.414930032699469
3.484	6.427329599077567	6.415416918679771	6.414936614714801
3.486	6.4273407879971876	6.4154117558105055	6.414942942894599
3.488	6.427351732789803	6.415406969905432	6.414949038293389
3.49	6.427362472391869	6.4154025660015455	6.414954924511122
3.492	6.427373044659363	6.415398550106937	6.41496062157034
3.494	6.427383487857832	6.415394927520116	6.414966151942385
3.496	6.4273938420834185	6.415391699554962	6.414971536964384
3.498	6.4274041440637175	6.41538887201058	6.414976794358034
3.5	6.427414428806489	6.415386446950986	6.414981944767426
3.5020000000000002	6.427424732410948	6.41538442690891	6.414987005510433
3.504	6.427435086560352	6.415382812671452	6.414991991984226
3.5060000000000002	6.427445519435522	6.415381603522376	6.4149969182334265
3.508	6.427456055693344	6.41538079949613	6.415001796662868
3.5100000000000002	6.42746671812052	6.415380398754941	6.415006639027563
3.512	6.42747752277328	6.415380399105735	6.415011453134032
3.5140000000000002	6.427488482911254	6.415380795302454	6.415016244494427
3.516	6.427499607051707	6.415381582609107	6.415021019823058
3.5180000000000002	6.427510895767877	6.415382750732689	6.415025777625011
3.52	6.427522350227847	6.415384292128214	6.4150305197360105
3.5220000000000002	6.427533959646085	6.415386194686636	6.415035240197555
3.524	6.42754571521735	6.415388445905241	6.415039935916426
3.5260000000000002	6.427557599991029	6.415391029910082	6.415044599105248
3.528	6.4275695910891315	6.4153939303138	6.415049217106456
3.5300000000000002	6.427581664584299	6.415397129192544	6.415053780043869
3.532	6.427593791916713	6.415400605058952	6.415058273740367
3.5340000000000003	6.427605941144058	6.415404334537	6.41506268179636
3.536	6.42761807838052	6.4154082945477215	6.41506698731336
3.5380000000000003	6.427630167991318	6.4154124596931865	6.415071171605387
3.54	6.427642171826046	6.415416804240856	6.415075215818914
3.5420000000000003	6.427654052421901	6.415421298761469	6.415079101057709
3.544	6.427665771412069	6.415425914694706	6.4150828068451125
3.5460000000000003	6.427677292726799	6.415430623609549	6.415086313704553
3.548	6.427688580163244	6.4154353937082575	6.4150896016958185
3.5500000000000003	6.427699600612919	6.4154401962941145	6.415092652879168
3.552	6.427710322655931	6.415444999934933	6.415095448158094
3.5540000000000003	6.4277207187797485	6.4154497762119505	6.4150979710693825
3.556	6.427730763959047	6.415454494087563	6.415100206708467
3.5580000000000003	6.427740441386468	6.4154591280558755	6.415102143916627
3.56	6.427749733185165	6.415463648384226	6.41510376917553
3.5620000000000003	6.427758630926601	6.415468029983735	6.415105073467667
3.564	6.427767128414112	6.415472248561419	6.415106049651876
3.5660000000000003	6.427775225271162	6.415476282107704	6.4151066935677505
3.568	6.427782928910729	6.415480107903744	6.415107001668446
3.5700000000000003	6.4277902491416965	6.415483706063843	6.415106972336633
3.572	6.427797201294087	6.415487059781952	6.415106607563389
3.5740000000000003	6.427803807413432	6.415490151873903	6.415105911690823
3.576	6.427810095140824	6.4154929677545995	6.415104890175967
3.5780000000000003	6.42781609504424	6.415495495979749	6.415103549760832
3.58	6.427821842740365	6.415497725352993	6.4151019011211226
3.5820000000000003	6.4278273789676845	6.415499646571587	6.415099952948203
3.584	6.427832750423076	6.41550125145615	6.415097718336937
3.586	6.4278380025126545	6.415502532150498	6.415095210264308
3.588	6.4278431879614635	6.415503484682248	6.415092441354894
3.59	6.427848361159211	6.4155041048709975	6.415089425920875
3.592	6.427853578653273	6.415504388379727	6.415086178515022
3.594	6.427858898704681	6.415504332636789	6.41508271349895
3.596	6.4278643811938005	6.415503935997262	6.415079044665597
3.598	6.427870091650281	6.415503199014295	6.41507518953821
3.6	6.427876091744646	6.415502120056981	6.415071160337242
3.602	6.427882444901282	6.415500700633243	6.415066971949536
3.604	6.427889217287439	6.415498939783137	6.415062635187241
3.606	6.427896473114761	6.4154968392787906	6.415058163972628
3.608	6.427904277985925	6.415494399276963	6.415053567879983
3.61	6.427912696151623	6.415491621349033	6.415048855977314
3.612	6.427921791444188	6.415488506144759	6.415044038552793
3.614	6.427931622266725	6.415485054988683	6.415039119703768
3.616	6.427942252552467	6.415481270720766	6.415034106399617
3.618	6.427953738352581	6.415477151718092	6.41502900185769
3.62	6.427966138158876	6.415472701928628	6.415023808930095
3.622	6.427979504093538	6.415467921081685	6.415018527747244
3.624	6.427993888325609	6.415462809240925	6.415013158045035
3.626	6.428009341468776	6.41545737068567	6.415007701123507
3.628	6.428025906652	6.415451602616603	6.415002150201723
3.63	6.428043622795717	6.415445506373327	6.4149965030603155
3.632	6.428062530605686	6.415439083638112	6.414990755947035
3.634	6.42808265973543	6.41543233259792	6.414984901389107
3.636	6.42810403862092	6.41542525230775	6.414978933114244
3.638	6.428126692548582	6.415417844498769	6.414972845970527
3.64	6.428150635451474	6.415410104362216	6.414966629544721
3.642	6.4281758800329465	6.415402030024345	6.414960276472388
3.644	6.428202434730937	6.415393619685628	6.414953779307653
3.646	6.428230296408098	6.415384867030074	6.414947128134877
3.648	6.4282594601470535	6.415375768118186	6.4149403166522
3.65	6.428289911533746	6.415366313686792	6.414933332933326
3.652	6.428321632180805	6.415356496485967	6.414926170215363
3.654	6.428354597188473	6.415346307972584	6.414918821699345
3.656	6.428388772633599	6.415335734328359	6.414911276563298
3.658	6.42842412257441	6.415324762434607	6.414903528891404
3.66	6.428460601633689	6.415313378347025	6.414895570983197
3.662	6.428498160689742	6.4153015649511005	6.414887397708314
3.664	6.4285367434281575	6.415289302590419	6.414879002937629
3.666	6.428576289687388	6.415276571596341	6.4148703810014
3.668	6.428616735229936	6.4152633525951	6.414861528729655
3.67	6.428658011219053	6.415249624222207	6.414852445923709
3.672	6.428700046761448	6.415235365231443	6.414843133467272
3.674	6.428742766240998	6.415220551153418	6.414833589987818
3.676	6.428786094879263	6.415205162043051	6.414823820974483
3.678	6.428829954631226	6.415189175231345	6.414813832434074
3.68	6.428874266422852	6.415172569415649	6.414803630631017
3.682	6.428918950752756	6.415155325881081	6.414793226504618
3.684	6.428963931778758	6.415137427589259	6.4147826346476515
3.686	6.4290091317830536	6.415118859374528	6.4147718680637835
3.688	6.4290544773098715	6.415099609556672	6.4147609464874735
3.69	6.429099897074381	6.415079670080369	6.414749890876647
3.692	6.429145320272746	6.415059033064863	6.414738724954408
3.694	6.429190684026455	6.41503769801601	6.414727472940702
3.696	6.4292359245261315	6.415015664364918	6.414716164001059
3.698	6.429280986637873	6.4149929389684415	6.414704828192668
3.7	6.4293258175652666	6.414969530746312	6.414693497465419
3.702	6.429370370308003	6.41494545253027	6.414682205548211
3.704	6.429414602354588	6.414920722020555	6.414670985157048
3.706	6.429458475533878	6.414895362519331	6.4146598747169365
3.708	6.429501958280441	6.414869398963919	6.414648910190295
3.71	6.42954502515639	6.4148428629491505	6.414638131473551
3.712	6.429587651913759	6.41481578725631	6.414627574297135
3.714	6.429629821731907	6.41478820900634	6.414617275952028
3.716	6.429671521282863	6.414760171024482	6.414607275266053
3.718	6.429712740632547	6.4147317169869	6.414597610274097
3.72	6.429753473277143	6.414702894099768	6.41458831667702
3.722	6.429793718654143	6.414673756705081	6.414579432735316
3.724	6.42983347588357	6.414644356033226	6.414570991909937
3.726	6.429872746969187	6.414614748748534	6.414563027680617
3.728	6.429911537470505	6.414584993170538	6.414555574567177
3.73	6.429949852027392	6.414555150034302	6.41454866170396
3.732	6.429987694779556	6.414525281002103	6.414542320069593
3.734	6.430025075905071	6.414495450339079	6.414536578845412
3.736	6.430062000487564	6.414465721190646	6.4145314640886975
3.738	6.430098474827194	6.414436159332358	6.414527000136721
3.74	6.430134505366567	6.414406828236449	6.41452321134804
3.742	6.430170094514607	6.414377793978811	6.414520118045623
3.744	6.430205244600899	6.414349121742293	6.414517739998563
3.746	6.430239956958462	6.414320875738113	6.414516094529495
3.748	6.4302742277053575	6.414293119987501	6.41451519656871
3.75	6.430308051984228	6.414265914292229	6.414515056280618
3.7520000000000002	6.430341424255026	6.414239320869843	6.414515684127932
3.754	6.430374332764893	6.414213398003835	6.414517087347337
3.7560000000000002	6.430406768029414	6.414188203551942	6.414519270747303
3.758	6.430438713551332	6.414163789564889	6.414522235093259
3.7600000000000002	6.430470151809396	6.414140210656799	6.414525977268101
3.762	6.430501065353696	6.414117514675731	6.414530491520523
3.7640000000000002	6.4305314310934305	6.414095746148504	6.414535768295391
3.766	6.430561229749876	6.414074950973412	6.414541796304462
3.7680000000000002	6.430590433349594	6.414055164474685	6.414548554476892
3.77	6.430619017706532	6.4140364250161355	6.414556024587873
3.7720000000000002	6.430646955595345	6.414018759798901	6.414564178388317
3.774	6.430674220075776	6.414002196527972	6.414572986789405
3.7760000000000002	6.430700784237852	6.413986755954581	6.414582414755187
3.778	6.430726618850674	6.413972453800361	6.414592423664445
3.7800000000000002	6.430751699885047	6.413959303932946	6.414602973760264
3.782	6.430775997336095	6.413947308304041	6.414614015610634
3.7840000000000003	6.4307994872868655	6.413936470437805	6.4146255025065875
3.786	6.430822142993095	6.413926784169553	6.414637378284357
3.7880000000000003	6.430843941375998	6.413918240504571	6.4146495916106625
3.79	6.430864861952169	6.413910825462118	6.4146620845423845
3.7920000000000003	6.4308848829018	6.4139045179671035	6.41467479753792
3.794	6.430903986091152	6.413899292493223	6.414687671077217
3.7960000000000003	6.430922154996748	6.413895123022439	6.414700646091776
3.798	6.430939373483944	6.413891973456157	6.414713660042044
3.8000000000000003	6.430955630116077	6.413889809710278	6.414726655055284
3.802	6.430970912857153	6.4138885933874334	6.414739571513235
3.8040000000000003	6.4309852138968955	6.413888281591114	6.414752352533889
3.806	6.430998527976816	6.413888830917286	6.414764943036534
3.8080000000000003	6.431010848784069	6.413890196435061	6.414777289397608
3.81	6.431022175346581	6.41389233482921	6.414789342531691
3.8120000000000003	6.431032505356182	6.413895199416526	6.414801053785355
3.814	6.431041838313056	6.413898742531058	6.414812376606547
3.8160000000000003	6.431050179419382	6.413902922146035	6.414823272942578
3.818	6.431057530330983	6.413907692693942	6.414833699755062
3.8200000000000003	6.431063895089977	6.41391301007333	6.414843623895714
3.822	6.431069280684825	6.413918834911619	6.414853011859876
3.8240000000000003	6.431073694526817	6.413925127491962	6.414861836131492
3.826	6.431077143177248	6.413931849226462	6.414870067589775
3.8280000000000003	6.431079633601009	6.413938963169368	6.414877681580343
3.83	6.431081176040589	6.41394643615229	6.414884657416626
3.8320000000000003	6.431081780638009	6.41395423763187	6.414890975929048
3.834	6.431081456351252	6.413962334742327	6.414896619672658
3.8360000000000003	6.4310802128588165	6.4139707020177745	6.414901573543947
3.838	6.431078061317421	6.413979309472104	6.414905824245873
3.84	6.431075014660235	6.413988136971859	6.414909362922291
3.842	6.431071083228186	6.4139971594157315	6.4149121778774125
3.844	6.431066278344081	6.414006356744042	6.414914262813511
3.846	6.431060612275029	6.414015707867374	6.414915608363145
3.848	6.431054099855395	6.414025197824363	6.4149162128605
3.85	6.431046756359424	6.414034809637567	6.414916072549112
3.852	6.431038594927453	6.41404452817823	6.414915184922033
3.854	6.431029634145041	6.414054339844271	6.414913550268076
3.856	6.431019890929786	6.414064234813505	6.414911168357526
3.858	6.431009384150471	6.4140742016465175	6.4149080417570685
3.86	6.430998137667724	6.414084235892851	6.414904175016939
3.862	6.430986173060117	6.4140943288614425	6.414899571723757
3.864	6.430973513231513	6.414104476046432	6.4148942374731215
3.866	6.430960187041918	6.414114675715155	6.414888181347153
3.868	6.430946223191486	6.414124927510876	6.4148814098006035
3.87	6.430931653054767	6.414135231877217	6.414873933999654
3.872	6.4309165099373224	6.414145592703289	6.414865764450049
3.874	6.430900829868373	6.4141560125525645	6.414856911671893
3.876	6.430884649283027	6.414166499358887	6.414847386805454
3.878	6.430868007050648	6.414177059650029	6.414837204135079
3.88	6.430850945527122	6.414187704559887	6.4148263779563095
3.882	6.430833509135824	6.414198445332482	6.414814924502505
3.884	6.430815741520548	6.414209293492398	6.414802857046587
3.886	6.430797691311432	6.414220263538539	6.414790192626228
3.888	6.430779407124846	6.414231371077623	6.414776945337096
3.89	6.430760938083085	6.414242631692239	6.414763133822416
3.892	6.430742334859826	6.414254064550339	6.414748775988087
3.894	6.430723648694859	6.414265686887096	6.414733889577402
3.896	6.430704930354939	6.414277516231976	6.414718489908538
3.898	6.430686235389769	6.4142895753485325	6.414702596883971
3.9	6.430667613071013	6.414301882198585	6.414686227717837
3.902	6.4306491159548935	6.414314457024841	6.414669400211603
3.904	6.430630797894302	6.414327323224357	6.414652132809642
3.906	6.430612706227258	6.414340498845111	6.414634444255003
3.908	6.4305948923189185	6.414354006833679	6.4146163501630005
3.91	6.430577403675023	6.414367866461913	6.414597870016677
3.912	6.430560285693158	6.414382100213608	6.414579020543893
3.914	6.430543583498264	6.4143967256611205	6.41455982006659
3.916	6.4305273387320545	6.414411763892339	6.414540284732245
3.918	6.4305115934433275	6.4144272350955065	6.414520432921132
3.92	6.430496384036741	6.414443154961625	6.414500280048826
3.922	6.430481744807875	6.414459541268575	6.414479842441618
3.924	6.430467710251679	6.414476413481911	6.414459141413578
3.926	6.430454308388661	6.4144937833008475	6.414438191462313
3.928	6.430441567312333	6.414511666700864	6.414417012949161
3.93	6.430429511704321	6.414530075725586	6.4143956234882635
3.932	6.430418163153649	6.414549021285193	6.414374043345641
3.934	6.430407542491111	6.414568512522952	6.414352291943505
3.936	6.430397664721319	6.414588556580206	6.414330388929909
3.938	6.430388547483489	6.414609162091249	6.41430835731093
3.94	6.4303802009332145	6.4146303290803095	6.4142862159853244
3.942	6.4303726378152755	6.414652062222303	6.414263989290553
3.944	6.430365866895072	6.414674361199448	6.414241700263436
3.946	6.4303598952990875	6.414697222887817	6.4142193716489535
3.948	6.430354727968695	6.414720642183362	6.414197027275663
3.95	6.4303503704723575	6.4147446116416695	6.4141746906261154
3.952	6.430346822771533	6.41476912079512	6.414152388041418
3.954	6.430344088860839	6.414794158616846	6.414130142669156
3.956	6.430342166655333	6.414819707565422	6.414107977703652
3.958	6.430341055606955	6.414845751081611	6.41408591515611
3.96	6.430340754366345	6.414872268566064	6.414063981060526
3.962	6.430341259852024	6.414899237564252	6.414042198648885
3.964	6.4303425656941835	6.414926632251213	6.414020589273108
3.966	6.4303446668178035	6.414954424323013	6.4139991747662615
3.968	6.430347554701932	6.414982581807618	6.413977976764776
3.97	6.430351223726547	6.4150110737303665	6.413957015030075
3.972	6.430355662706976	6.415039863323809	6.413936310469253
3.974	6.430360861357325	6.415068915144157	6.41391588178401
3.976	6.4303668085419945	6.415098189818501	6.413895751310418
3.978	6.430373490667865	6.415127647304181	6.4138759341626175
3.98	6.430380889925243	6.415157247188639	6.413856450496284
3.982	6.430388990995243	6.415186945425177	6.413837317664033
3.984	6.430397777318795	6.4152166999697755	6.4138185527180935
3.986	6.430407227405987	6.415246469183034	6.413800173835251
3.988	6.430417319936755	6.415276207556012	6.413782197071181
3.99	6.430428031167577	6.415305872260795	6.413764636373572
3.992	6.430439336855113	6.41533541917865	6.413747507885493
3.994	6.430451211938034	6.415364809420804	6.413730828081643
3.996	6.430463630805331	6.415394001307244	6.4137146136529415
[truncated: 8,002 more rows]
