# Supplementary material for: Interpolation and differentiation of alchemical degrees of freedom in machine learning interatomic potentials
Source: Nat Commun. 2025 May 10;16:4350. doi: 10.1038/s41467-025-59543-2 (PMC12065795; doi:10.1038/s41467-025-59543-2)
Supplement: Supplementary file 4 — Source Data [file 41467_2025_59543_MOESM4_ESM.zip › source_data/fig3_b_supercell.csv]

x	a_AlScN	a_AlYN	a_AlScN_std	a_AlYN_std
0.0	3.12664153	3.12664153	0.0	0.0
0.03125	3.1413015499707893	3.14979188803559	0.0002500105238574516	0.0007368957590392688
0.0625	3.1554483657525134	3.172128136207296	0.00026517898472582505	0.0006230977904529114
0.125	3.183961545342388	3.2171546870575822	0.0006156906457745363	0.0018512655521965586
0.1875	3.212454023598127	3.270777546342883	0.0007434667759811507	0.004557311502808609
