# Supplementary material for: Interpolation and differentiation of alchemical degrees of freedom in machine learning interatomic potentials
Source: Nat Commun. 2025 May 10;16:4350. doi: 10.1038/s41467-025-59543-2 (PMC12065795; doi:10.1038/s41467-025-59543-2)
Supplement: Supplementary file 4 — Source Data [file 41467_2025_59543_MOESM4_ESM.zip › source_data/figS3_b_ClBr_model.csv]

x	a	b	c
0.0	8.10153811494743	4.04604703443608	10.068417367273545
0.05	8.121272410885727	4.050644644863822	10.096091268388438
0.1	8.16781124772107	4.045257686777633	10.146451937599595
0.15000000000000002	8.21691058590168	4.032947182510821	10.204123038727872
0.2	8.188111661502697	4.037609097061525	10.23998877107033
0.25	8.238451765211721	4.01845252748077	10.310863114664858
0.30000000000000004	8.241640885988494	4.016479583218595	10.350259151182602
0.35000000000000003	8.229288831140142	4.0221075931585535	10.378139103523413
0.4	8.245312000426091	4.015467439810525	10.413797513133416
0.45	8.252603404403821	4.021435117047308	10.426539715949724
0.5	8.27360903670112	4.0134170398061935	10.465238901647453
0.55	8.275715640825698	4.021951818629913	10.464171751280302
0.6000000000000001	8.283254281867691	4.026735058913626	10.483478079028572
0.65	8.29172451200131	4.03168477036531	10.50252343766811
0.7000000000000001	8.312075710874579	4.029524345442275	10.52583443153566
0.75	8.330415760038377	4.029267436780764	10.546751734286127
0.8	8.335250478610533	4.036992756206358	10.562698654786201
0.8500000000000001	8.353894460165296	4.037224849817181	10.580499283614987
0.9	8.366538795041608	4.036588048187098	10.589381632595567
0.9500000000000001	8.375549021095622	4.0393849271292686	10.600960595432772
1.0	8.380831029272583	4.041148641790095	10.610702721909922
