# Supplementary material for: Interpolation and differentiation of alchemical degrees of freedom in machine learning interatomic potentials
Source: Nat Commun. 2025 May 10;16:4350. doi: 10.1038/s41467-025-59543-2 (PMC12065795; doi:10.1038/s41467-025-59543-2)
Supplement: Supplementary file 4 — Source Data [file 41467_2025_59543_MOESM4_ESM.zip › source_data/fig6_c.csv]

switching_time	G_FL_CsPbI3	G_FL_CsPbI3_std	G_FL_CsSnI3	G_FL_CsSnI3_std	G_AL	G_AL_std	E_diss_FL_CsPbI3	E_diss_FL_CsPbI3_std	E_diss_FL_CsSnI3	E_diss_FL_CsSnI3_std	E_diss_AL	E_diss_AL_std
2	15.353617026981738	1.2670995567725643	1.4643283468285517	0.7837617088012524	-0.06755347925478716	0.38345271408552833	58.27759135872779	1.3762587655955354	24.37432858875782	0.948848797667899	2.7156871708573895	0.28807038155419407
4	3.676037617820839	1.73387823668719	-0.7791365559678525	0.5955694292879661	0.07059923877097063	0.1135144269837992	39.15452587220963	0.8168461668763074	15.610418079437306	0.6067394034680683	1.5270529721513166	0.2039600703887228
8	2.3596170945111226	0.554484748643993	-1.4001241467722139	0.5346162647928693	-0.019138660870233082	0.13251837371076844	26.55129282922386	0.6932905819516252	10.541482713708195	0.7659811324598437	0.844624403162705	0.09785409957770375
16	0.015214788107186905	0.6232550202648388	-0.7049916669930099	0.47779130893287614	-0.015159881782821572	0.06352962273884383	17.234841949967496	0.7178720215005835	6.3606444190710825	0.47230948727263095	0.5112352389009425	0.12371535082429527
30	-0.6977872030638537	0.546392500816591	-0.2503288566131232	0.13982917615709903	-0.03909226922019471	0.08246073129024405	11.124478061946109	0.36434260281462283	3.394915280053201	0.5366026900715848	0.3383857850526918	0.06815192686537537
60	0.0	0.5906950808598878	0.0	0.17387587767257962	0.0	0.050963210195495955	6.462729105568499	0.3137057874182637	1.8231296629913074	0.23392422675372335	0.18412071096470667	0.07103120268812879
