# Supplementary material for: Interpolation and differentiation of alchemical degrees of freedom in machine learning interatomic potentials
Source: Nat Commun. 2025 May 10;16:4350. doi: 10.1038/s41467-025-59543-2 (PMC12065795; doi:10.1038/s41467-025-59543-2)
Supplement: Supplementary file 4 — Source Data [file 41467_2025_59543_MOESM4_ESM.zip › source_data/fig2_c_ClBr_model.csv]

x	a	b	c
0.0	7.48465926460852	3.998922793379364	11.30857634127821
0.05	7.535894472343355	4.005492181660942	11.285488623194192
0.1	7.580209595590487	4.011675900588846	11.276589411117229
0.15000000000000002	7.6351853692831755	4.0187138243499865	11.245794589983877
0.2	7.686910700083302	4.025453379180861	11.221780625483467
0.25	7.740504830029225	4.03217994566507	11.193141749266141
0.30000000000000004	7.790479473264623	4.038754107615155	11.171409121440343
0.35000000000000003	7.839219181910579	4.045075986878914	11.149235075155913
0.4	7.892427640682557	4.051573167975241	11.114286723956305
0.45	7.93622941170886	4.057480994258708	11.094558985227463
0.5	7.973609206026328	4.062988108378383	11.084359645905494
0.55	8.009230895824984	4.068094884979006	11.072282172370135
0.6000000000000001	8.039982641853955	4.07295015933558	11.067784055294405
0.65	8.069038562245991	4.077666650766512	11.063780785226804
0.7000000000000001	8.096031192060986	4.082198255829732	11.061045980326904
0.75	8.12076179900184	4.086543578820771	11.060537334996488
0.8	8.143546258450797	4.0905365101305335	11.060990881204349
0.8500000000000001	8.166588995156907	4.094713191925265	11.059210552742247
0.9	8.190089375371702	4.099299388767887	11.050441614263164
0.9500000000000001	8.205008095740903	4.103061018080477	11.056587658517058
1.0	8.22484633	4.1067921	11.057018
