# Supplementary material for: Interpolation and differentiation of alchemical degrees of freedom in machine learning interatomic potentials
Source: Nat Commun. 2025 May 10;16:4350. doi: 10.1038/s41467-025-59543-2 (PMC12065795; doi:10.1038/s41467-025-59543-2)
Supplement: Supplementary file 4 — Source Data [file 41467_2025_59543_MOESM4_ESM.zip › source_data/fig6_b.csv]

temperature	dG_delta_FL	dG_delta_FL_std	dG_delta_AL	dG_delta_AL_std	dG_alpha_FL	dG_alpha_FL_std	dG_alpha_AL	dG_alpha_AL_std	ddG_FL	ddG_FL_std	ddG_AL	ddG_AL_std
300	27.162244375736222	0.17982928711926502	27.11805127103934	0.01334626244484332	21.72487079638863	0.3672385079990346	23.25566429135391	0.129584797459377	5.437373579347593	0.408904260509939	3.862386979685432	0.13027026696001814
350	27.851566254184945	0.12999205349800694	27.886764183968747	0.026008524556044365	22.8557045689346	0.4613252300696489	23.59847060324117	0.10342386272059614	4.995861685250347	0.47928999767514785	4.288293580727576	0.10664398121615247
400	28.726333998760012	0.3834588558516153	28.630256751343808	0.011359877839870275	23.896095351522817	0.6157544148347449	24.080538382410705	0.050963210195495955	4.830238647237195	0.7253924410410609	4.5497183689331	0.05221394083927279
450	29.38585733014598	0.3168970532257625	29.35183369680878	0.021869178425105943	24.787948340934562	0.45294104396075663	24.90749533418815	0.039027288391538656	4.597908989211419	0.5527923042585089	4.444338362620627	0.04473689980525525
500	30.085864600875922	0.30119426259625365	30.053539382219945	0.018310522417285542	25.64095986887338	0.5089224293715368	25.754303289110158	0.04860517925066749	4.444904732002541	0.5913713071652427	4.299236093109785	0.05193976011865509
