# Supplementary material for: Interpolation and differentiation of alchemical degrees of freedom in machine learning interatomic potentials
Source: Nat Commun. 2025 May 10;16:4350. doi: 10.1038/s41467-025-59543-2 (PMC12065795; doi:10.1038/s41467-025-59543-2)
Supplement: Supplementary file 4 — Source Data [file 41467_2025_59543_MOESM4_ESM.zip › source_data/fig4.csv]

formula	ordered_MACE_relaxed_222_energies_per_atom	alchemical_MACE_relaxed_111_energy_per_atom	alchemical_MACE_relaxed_222_energy_per_atom	alchemical_MACE_relaxed_444_energy_per_atom	alchemical_MACE_relaxed_666_energy_per_atom	SQS_MACE_relaxed_444_energy_per_atom	alchemical_MACE_111_struct_diff	alchemical_MACE_222_struct_diff	alchemical_MACE_444_struct_diff	alchemical_MACE_666_struct_diff	SQS_MACE_444_struct_diff	experimental_ordered
Al4Ca8Nb4O24	[-7.6742744446, -7.6871124268, -7.6710380554, -7.6797668457, -7.6676223755, -7.7130241394]	-7.6390213013	-7.6971626282	-7.6920661926000005	-7.6914306641	-7.6697738647	0.32117593240000003	0.48851125170000004	0.5913746844000001	0.5517266907	0.5002703635	1.0
Ba8Bi4Ce4O24	[-6.8353683472, -6.8390800475999995, -6.837702179, -6.8402015686, -6.8387443542, -6.8462303162]	-6.8296882629	-6.8495330811	-6.849546814	-6.8474518953	-6.8357933044	0.0174650467	0.5322352472	0.5254005128	0.4125482347	0.4424813674	0.0
Ba8Co4Mo4O24	[-6.6078681946, -6.6174438477, -6.6132743835, -6.6367790222, -6.6313926697, -6.6846748352]	-6.6148796082	-6.6154159545999995	-6.6154174805	-6.6152307581	-6.6192359924	0.026303891000000003	0.0389511336	0.0300013647	0.026922759100000002	0.23526680830000002	1.0
Ba8Fe4Mn4O24	[-6.5668586731000005, -6.5692131042, -6.5688903809, -6.5712226868, -6.571081543, -6.5762687683]	-6.5657936096	-6.5657958984	-6.5657913208	-6.5657077365	-6.5689155579000005	0.0004425559	0.0004177802	0.00041999450000000004	0.0004541632	0.0260497787
Ba8Fe4Nb4O24	[-7.4233551025, -7.4306793213, -7.4287025452, -7.4350921631, -7.4335670471, -7.4497261047]	-7.4466529846	-7.4466720581	-7.4466720581	-7.4465684679	-7.4307571411	0.000541511	0.000434557	0.0004140377	0.0004382422	0.0358881177	1.0
Ba8Fe4O24Ta4	[-7.715146637, -7.7217834473, -7.7207435608, -7.7279800415, -7.7274887085, -7.7417892456]	-7.7368888855	-7.7368850708	-7.7368850708	-7.7368227358	-7.7197624207	0.0004189314	0.0004140654	0.0004140815	0.0004143699	0.0334828656	0.0
Ba8Ga4Nb4O24	[-7.2198768616, -7.2304389954, -7.2273262024000005, -7.2375831604, -7.2345214844, -7.2622146606]	-7.2624351501	-7.2624382019	-7.2624336243	-7.2623544198	-7.2292427063	0.0004242224	0.00041279530000000003	0.0004137781	0.0004161664	0.0448290773	0.0
Ba8Ga4O24Ta4	[-7.5124572754, -7.5191841125, -7.5167007446, -7.5274009705000005, -7.5247848511, -7.5519134521]	-7.5527709961	-7.5527687073	-7.5527626038	-7.5527212637	-7.5161323547	0.0004169016	0.0004109896	0.0004154367	0.0004144829	0.0623372425	0.0
Ba8Ir4La4O24	[-6.894303894, -6.9195640564000005, -6.9224845886, -6.9572120667, -6.9595756531, -7.0272781372]	-6.6608108521	-6.6714134216000005	-6.6712287903	-6.6607973452	-6.9339988708	0.00040726870000000004	0.3899132548	0.3677575333	0.000678792	0.3711653283	1.0
Ba8Ir4O24Sc4	[-7.1340171814, -7.1585723877, -7.1646987915, -7.1919822693, -7.1984298706, -7.2384208679]	-7.102532196	-7.1025184631	-7.1025154114	-7.1024269387	-7.1640808105	0.00041831830000000004	0.0004359705	0.0004177351	0.00043042410000000003	0.043761208	1.0
Ba8La4O24Ru4	[-7.0394500732, -7.0512123108, -7.0581230164, -7.0838806152, -7.0897071838, -7.1384994507]	-6.831275177	-6.8381904602	-6.8379394531	-6.8312255859	-7.0688110352	0.0005819577	0.3098365755	0.2795706854	0.0005918437	0.3722574159	1.0
Ba8Mn4O24Re4	[-7.4635314941, -7.4711181641, -7.4781555176, -7.5054756165, -7.5049736023, -7.5528816223]	-7.4698188782	-7.4698150635000005	-7.4698097229	-7.4697319878	-7.4714416504	0.0004168031	0.0004196533	0.0004220358	0.00044321810000000003	0.0459098095	1.0
Ba8Mn4O24Ta4	[-7.9409355164, -7.9311515808, -7.931502533, -7.9394584656, -7.9361572266, -7.9437240601]	-7.9432060242	-7.9432029724	-7.9432014465	-7.9431342231	-7.9333923340000005	0.0004185567	0.0004147802	0.00041557970000000004	0.000419907	0.0437069797	0.0
Ba8Nb4O24Sc4	[-8.0168785095, -8.0281669617, -8.0302093506, -8.040738678, -8.0434661865, -8.0599281311]	-8.0326927185	-8.0326835632	-8.0326835632	-8.0325774016	-8.0312011719	0.00041053760000000003	0.00043235260000000004	0.000419493	0.00042270130000000004	0.0525715641	1.0
Ba8Nb4O24V4	[-7.7535316467, -7.7593055725, -7.7564476013, -7.761882782, -7.7593742371, -7.776071167]	-7.7702545166	-7.770249939	-7.7702384949	-7.7701162833	-7.7571777344	0.0004174002	0.00041265800000000005	0.0004154322	0.000439119	0.0205370469	0.0
Ba8Nb4O24Y4	[-7.9760826111, -7.9881317139, -7.9968040466, -8.0167762756, -8.0271987915, -8.0449707031]	-7.917666626	-7.917678833	-7.9176757812	-7.9175347222	-7.9996162415	0.0004220761	0.0004352618	0.0004192776	0.0004603666	0.21852199800000002	1.0
Ba8Ni4O24U4	[-7.3399353027, -7.3634101868, -7.3448287964, -7.3757820129, -7.3500907898, -7.4497360229]	-7.3816680908	-7.3816612244	-7.3816673279	-7.3815511068	-7.331578064	0.0004118562	0.0004427697	0.0004226831	0.000459001	0.2566851593	1.0
Ba8O24Re4Y4	[-7.7389442444, -7.7576347351, -7.7717674255, -7.8086402892999995, -7.8117752075, -7.8633659363]	-7.7073310852	-7.7073204041	-7.7073295593	-7.7072392216	-7.783971405	0.00040892070000000003	0.0004479446	0.0004251985	0.0004324167	0.1190178365	1.0
Ba8O24Sb4Tl4	[-5.8378425598, -5.8493228912, -5.8510017395, -5.8651489258, -5.8710861206, -5.8858940125]	-5.8060722351	-5.8060840607	-5.8060630798	-5.8059895833	-5.843642807	0.0004139093	0.0005283872	0.0004513443	0.0004739225	0.2055757082	1.0
Ca8Co4Fe4O24	[-6.2202022552, -6.2203872681, -6.2204563141, -6.2211574554, -6.2206748962, -6.2246349335]	-6.1677154541	-6.2126621246	-6.2041397095	-6.2055564598	-6.2137176514	0.0004828108	0.43719291180000003	0.45733925080000004	0.47358897580000003	0.4816241143
Ca8Co4O24Ta4	[-7.5860717773, -7.5915733336999995, -7.5846374512, -7.5853569031, -7.5800018311, -7.5914611816]	-7.5382675170999995	-7.6080436707	-7.6008491516	-7.5991690176999995	-7.5798454285	0.2824054837	0.5799669903	0.566604589	0.5688924746	0.5697343713	0.0
Ca8Cr4Mo4O24	[-7.1676422119, -7.1792320251, -7.177394104, -7.1807067871, -7.1796737671, -7.1877357483]	-7.105997467	-7.1971504211	-7.1881713867	-7.1868105288	-7.1676078796	0.2905649057	0.6441018907	0.5723626516	0.5845463302	0.6021583245000001	0.0
Ca8Cr4Nb4O24	[-7.791746521, -7.8082275391, -7.8029151917, -7.8127868652, -7.8089073181, -7.8363624573]	-7.7362533569	-7.8244567871	-7.8148284912	-7.8131808811	-7.7950592041	0.38755883480000003	0.6422525087000001	0.5953955227000001	0.5828647439	0.5733564517	1.0
Ca8Cr4Ni4O24	[-6.2725925446, -6.2622173309, -6.2612312317, -6.2629821777, -6.2656711578, -6.2711715698]	-6.167313385	-6.2310279846	-6.2232601166	-6.2242422598000005	-6.2629920959	0.034509530600000005	0.5969184773	0.5355657668	0.5309016327	0.6127218663
Ca8Cr4O24Ta4	[-8.0852348328, -8.1028091431, -8.0992332458, -8.1093887329, -8.1068771362, -8.1340713501]	-8.0397819519	-8.1220932007	-8.1134552002	-8.1124828197	-8.0875282288	0.2293444375	0.5046595501	0.5632681350000001	0.5742369161	0.5604614073	1.0
Ca8Fe4Mn4O24	[-6.6820602417, -6.6857452393, -6.6857650757, -6.6895469666, -6.6894126892, -6.6964904785]	-6.6279197693	-6.6823600769	-6.6754859924000005	-6.6777280454	-6.6802780151	0.013996297000000001	0.48439125190000004	0.5229883608	0.5141445018	0.5760897108
Ca8In4O24Sb4	[-6.1846328735, -6.1974788666, -6.200837326, -6.2163047791, -6.1972187042, -6.2418781281]	-6.0214595795	-6.1613349915	-6.1424377441	-6.1477697302	-6.1790111542	0.3874745322	0.7024952991	0.6715678864	0.6636816157000001	0.673205531	1.0
Ca8Ir4Mn4O24	[-6.9028694153, -6.9002487183, -6.8970474243, -6.9011566162, -6.8981018066, -6.907220459]	-6.7414268494	-6.8591995239	-6.8591995239	-6.8489452221	-6.8892082214	0.1686606111	0.5701174257	0.5701090812	0.6168340898	0.6111860294	0.0
Ca8Mn4O24Sb4	[-6.7128166199, -6.6998291016, -6.7057418823, -6.712411499, -6.7081634521, -6.7207336426]	-6.636516571	-6.7402442932	-6.7289215088	-6.7270421911	-6.6927009583	0.1415680725	0.6552118682	0.592695042	0.5979556181	0.5945117077000001	0.0
Ca8Mn4O24Ta4	[-8.0090400696, -8.0045280457, -7.9907577515, -8.0094161987, -8.0061149597, -8.0166229248]	-7.9357444763	-8.0210342407	-8.0121986389	-8.0160219546	-7.997869873	0.2693221384	0.6206384451	0.5767685818	0.5982723719	0.6067425662	0.0
Ca8Mo4O24V4	[-7.2327148438, -7.2330352783, -7.231879425, -7.2319068909, -7.2298530579, -7.2348175049]	-7.1435592651	-7.2395378113	-7.2272735596	-7.2282687717	-7.222227478	0.2926482059	0.5890540299	0.6040250246000001	0.5948253267	0.5937070308	0.0
Ca8Nb4O24V4	[-7.8315254211, -7.8371963501, -7.8348312378, -7.8386322021, -7.8351890564, -7.8500770569]	-7.7630180359	-7.8523422241	-7.8523254395	-7.8409686053000005	-7.8284210205	0.33412228190000004	0.6324031158	0.6549257463	0.5988460212	0.6028176191	0.0
Ca8O24Ru4Ti4	[-7.5480804443, -7.5478759766, -7.5489479065000005, -7.5494903564, -7.5506233215, -7.5496063232]	-7.4718940735	-7.5519401550000005	-7.543422699	-7.5417227286	-7.541443634	0.2389405127	0.5137712894	0.554103922	0.5623646937	0.577308397	0.0
Ca8O24Ta4Y4	[-8.2927711487, -8.3125778198, -8.3056892395, -8.3259727478, -8.3570480347, -8.3764343262]	-8.1294372559	-8.2421066284	-8.2323379517	-8.2258472584	-8.3256462097	0.42065671870000004	0.6806452902	0.7099980047000001	0.6847355036	0.7343697287000001	1.0
Co4Lu8Mn4O24	[-7.6147750854, -7.6202011108, -7.6181045532, -7.6204345703000005, -7.6190803528, -7.6296569824]	-7.5203773499	-7.6156860351999995	-7.5835784912	-7.5510240343	-7.5857818604	0.7841030661	0.8043897202	0.7183550098	0.7094435912	0.7259738886	1.0
Co4Nd8O24Pt4	[-7.1301734924, -7.1335533142, -7.1033950806, -7.1383491516, -7.1327323914, -7.1523231506]	-6.9466239929	-7.1491294861	-7.149105072	-7.1261180736	-7.1045669556	0.1926478386	0.7049065164	0.7045756675	0.6443500056	0.6186441863000001	1.0
Co4Ni4O24Sr8	[-5.6261482239, -5.6295749664, -5.6308387756, -5.6329917908, -5.6349330902, -5.6370056152]	-5.6132560730000005	-5.6212734222	-5.6213935852	-5.6197351526	-5.6297527313	0.0014232434	0.0924069725	0.1794641502	0.0619120448	0.0785632163
Co4O24Sr8Ta4	[-7.5202392578, -7.5235923767, -7.5141113281, -7.513483429, -7.5011512756, -7.5190879822]	-7.5308708191000004	-7.5346351624	-7.5346679688	-7.5307969835	-7.5097633362	0.00041059660000000004	0.270507867	0.26125639	0.0005220017	0.2089355249	1.0
Cr4Fe4La8O24	[-7.922039032, -7.9213500976999995, -7.9212249756, -7.9205444336, -7.9204338074, -7.9192184448]	-7.8389732361	-7.921521759	-7.9215179443	-7.9133526837	-7.9207466125	0.2073441425	0.5447910032000001	0.5103096373	0.5519413304	0.5354115239	0.0
Cr4La8Mn4O24	[-8.1352798462, -8.1333145142, -8.1340026855, -8.1324050903, -8.1330375671, -8.1296211243]	-8.0615234375	-8.1326644897	-8.1326698303	-8.1289885344	-8.1277908325	0.0006499729	0.5492516820000001	0.5569177971	0.5551135695	0.5445899332	0.0
Cr4La8Ni4O24	[-7.468321228, -7.4756088257, -7.4745597839, -7.4777488708, -7.4768585205, -7.4856925964]	-7.4153877258	-7.4658088684	-7.4634155273000005	-7.4620175962	-7.4732627869	0.0004767946	0.5666369329000001	0.5044647137	0.4657786941	0.5506848095
Cr4Mn4O24Pr8	[-8.0318328857, -8.0292518616, -8.0303649902, -8.0292907715, -8.03072052, -8.0245033264]	-7.9252655029	-8.029927063	-8.0299308777	-8.0174660012	-8.0308822632	0.0006223812	0.6466438515	0.6469645927000001	0.5650482663	0.5990054185
Cr4Ni4O24Sr8	[-6.2013710022, -6.1749778748, -6.1749534607, -6.1808208466, -6.1785808563, -6.1791770935]	-6.1350078583	-6.1373046875	-6.1371620178	-6.1371152525	-6.1969139099	0.00048594720000000004	0.060931881300000004	0.035545688900000004	0.0333505705	0.5156404885
Cr4O24Ru4Sr8	[-6.9980422974, -7.0047409058, -7.0074325562, -7.0138290405, -7.0166770935, -7.0229728699]	-7.0107147217	-7.0212486267	-7.0206291199	-7.0198947483	-7.0014900208	0.00041746270000000003	0.3747730616	0.3332379318	0.31501775060000003	0.321408507	0.0
Cu4La8O24Rh4	[-7.1926094055, -7.1859260558999996, -7.1834938049, -7.1903144836, -7.1898109436, -7.1916717529]	-7.0545158386	-7.1680587769	-7.1680412292	-7.1607756438	-7.1839294434	0.1588840863	0.5566855194	0.5678732142	0.5622353442	0.5928495237	0.0
Cu4La8O24Ru4	[-7.4416198730000005, -7.4341590881, -7.4328369141, -7.4409927368, -7.4381317139, -7.4495399475]	-7.3284797668	-7.4363746643	-7.4253387451	-7.4290274161	-7.4163955688	0.1380578963	0.5724688424000001	0.5756296851	0.5449803093	0.6011615729	1.0
Cu4Mn4O24Sm8	[-7.3624206543, -7.3633766174, -7.3627426147, -7.3635353088, -7.3626708984, -7.3659347534]	-7.2363548279	-7.36769104	-7.3676879883	-7.3413465712	-7.3416679382	0.3091475285	0.5903114285000001	0.5909899404	0.5800709361	0.6215041005	0.0
Cu4Nd8O24Sn4	[-7.0351013184, -7.0117279053, -7.0039627075, -7.0062690735, -7.0003959656, -7.0074455261]	-6.8836830139	-7.0302963257	-7.0302719116	-6.9997572157	-6.9861312866	0.6846224911000001	0.7059294354	0.7086971501	0.6430976049	0.6518229913
Cu4O24Os4Sr8	[-6.5522186279, -6.5237792969, -6.5270736694, -6.5523506165, -6.5416656494000005, -6.5781944275]	-6.5036117554	-6.5147323608	-6.5138557434	-6.5122725875	-6.5191970825	0.00041646600000000005	0.3849566346	0.3323097176	0.31758104	0.3870105974	1.0
Cu4O24Pr8Sn4	[-7.0237770081, -6.9988845825, -6.9916816711, -6.9936149597, -6.9850341797, -6.9879623413]	-6.8746444702	-7.0165718079	-6.9980117798	-7.0165364583	-6.9727935791	0.7271814724	0.6437516618	0.6583398266	0.6824726267	0.6199747635
Cu4O24Pr8Ti4	[-7.8531074524, -7.8432670593000005, -7.8441368103, -7.8508598328, -7.8412811279, -7.8386680603]	-7.7326377869	-7.8349143982000005	-7.8225440979	-7.8192021123	-7.8276405334	0.20983297850000002	0.655877793	0.5448099315	0.5497080233	0.5894462743000001	0.0
Fe4La8Ni4O24	[-7.1397399902, -7.1401626586999996, -7.1389167786, -7.1397872925, -7.1385009766, -7.142301178]	-7.090788269	-7.1380264282	-7.138028717	-7.1331814236	-7.1363174438	0.044441954000000006	0.5723093169	0.5792753488	0.4862558054	0.5164726901	0.0
Fe4La8O24Rh4	[-7.5728843689000005, -7.5713935852, -7.5708564758, -7.5699119568, -7.5689819336, -7.5680519104]	-7.4290557861	-7.5560432433999996	-7.5560379028	-7.5427937826	-7.5715354919	0.147932231	0.6584632593	0.6284507398	0.5819753486	0.6121276188	0.0
Fe4O24Sr8Ta4	[-7.7229934692, -7.7303878784, -7.7243301392, -7.730316925, -7.725315094, -7.7474098206]	-7.7388389587	-7.7468551636	-7.7464653015	-7.7388002749	-7.7192649841000005	0.0004153499	0.3584800864	0.30855436140000003	0.0005160786	0.26790341570000004
Ga4La8Ni4O24	[-6.9576622009, -6.9585342407, -6.9557792664, -6.9558517456, -6.9536613464, -6.9563156128]	-6.8972366333	-6.9433876038	-6.9410232544	-6.939682798	-6.9571395874	0.0005429036000000001	0.5751252381	0.5144907841	0.4998613585	0.5658817144	0.0
Ga4La8O24Ru4	[-7.5776611328, -7.5770095825, -7.5767341614, -7.5766189575, -7.5767173767, -7.5754447937]	-7.468850708	-7.5657966614	-7.5551048279	-7.560152181	-7.5706886292	0.1135557534	0.5901117753	0.5750867622	0.5429429307	0.5667206657	0.0
Ga4Mn4Nd8O24	[-7.5588996887, -7.5578483582, -7.5575622559, -7.5598312378, -7.559210968, -7.5560340881]	-7.4532249451	-7.5611557007	-7.5468193054	-7.5424298322	-7.5608276367	0.2426429404	0.6940823539000001	0.6130109052	0.5976326461	0.680813997	0.0
Ga4Nb4O24Sr8	[-7.2369918823, -7.2452880859, -7.2372924805, -7.2441520691, -7.2343170166, -7.267816925]	-7.2644767761	-7.2719993591	-7.271950531	-7.2644436306	-7.234690094	0.00045093300000000004	0.3282943861	0.3285206312	0.0005533625	0.2858023008	1.0
Ga4O24Sr8Ta4	[-7.5300491333, -7.5385887146, -7.5317466736, -7.540120697, -7.5302482605000005, -7.5653411864999995]	-7.5671798706	-7.5714515686	-7.5713874817	-7.5671291775	-7.526499176	0.00041804	0.2523735291	0.2583125109	0.0004900405	0.23771524570000002	1.0
Hf4La8Mg4O24	[-8.4723808289, -8.4731735229, -8.465927124, -8.4691925049, -8.4629989624, -8.4799613953]	-8.3836677551	-8.5116722107	-8.5116836548	-8.4929253472	-8.450239563	0.3396288132	0.6523028542	0.6521675234000001	0.6220558972	0.6222608701	1.0
In4O24Sr8Ta4	[-7.3970207214, -7.4119148254, -7.4163269043, -7.4297973633, -7.4368980408, -7.4523078918]	-7.3500816345	-7.3791236877	-7.3763130188	-7.3764024523	-7.415032959	0.0005145282000000001	0.5402854112000001	0.4633659395	0.46464607210000003	0.4636186251	1.0
Ir4La8O24Zn4	[-7.1791069031, -7.1839447021, -7.1834251404, -7.19296875, -7.1921203613, -7.2071914673]	-7.0390846252	-7.1707000732	-7.1556663513	-7.1584703234	-7.1647392273	0.18351431740000002	0.5750414724	0.6446499384000001	0.6040569375	0.6245515829	1.0
Ir4Mg4O24Pr8	[-7.3809310913, -7.3913970947, -7.3909797668, -7.4020469666, -7.4046600342, -7.4213729858]	-7.2655609131	-7.3901573181	-7.3901428223	-7.377126284	-7.3879844666	0.1623920656	0.6506986760000001	0.5739959403	0.6028043986	0.6276846663	1.0
Ir4Mg4O24Sm8	[-7.4226516724, -7.4304275513, -7.4293251038, -7.4363227844, -7.4345870972, -7.4515167236]	-7.2459815979	-7.4260353088	-7.396963501	-7.4027813947	-7.3974128723	0.3797725288	0.7041200704	0.6379996357000001	0.6511040589	0.6614866802	1.0
Ir4O24Sc4Sr8	[-7.1330932617, -7.1554962158, -7.1573059082, -7.1786338806, -7.1812515259, -7.2164375305]	-7.075177002	-7.0972824097	-7.0952217102	-7.09395119	-7.1579315186	0.00041215450000000003	0.4252533121	0.4121483366	0.40949320170000003	0.4358427741	1.0
Ir4O24Sr8Zn4	[-6.0114929199, -6.014963913, -6.0150569916, -6.0379714966, -6.039434433, -6.076593399]	-5.9512268066	-5.9674736023	-5.9674926758	-5.9660617405	-6.00611763	0.0004124981	0.5089548017000001	0.48701542610000004	0.36202242770000004	0.4389260828	1.0
La4O24Sb4Sr8	[-6.7132965088, -6.7508163452000005, -6.7523391724, -6.7804069519, -6.7802429199, -6.8416748047]	-6.5457550049	-6.6217529297	-6.6084716797	-6.6136452004	-6.7551498413	0.2635624245	0.6511383694	0.6023695652000001	0.6053245358	0.5532751575	1.0
La8Mg4O24Sn4	[-7.3111442566000004, -7.314389801, -7.3098617554, -7.312311554, -7.3059623718, -7.3240280151]	-7.2342094421	-7.351776123	-7.3405456543	-7.3349966544	-7.2991737366	0.18842765250000001	0.6430508434000001	0.6543864450000001	0.6163070888000001	0.6584479431	1.0
La8Mn4O24Ru4	[-8.0075447083, -8.0100028992, -8.0122657776, -8.0163040161, -8.0175971985, -8.0220756531]	-7.8825195312	-8.0083625793	-7.9947769165	-7.9937373409	-8.0114044189	0.1522888115	0.593790106	0.6091360099	0.6086793566	0.6389798297	0.0
La8Mn4O24Ti4	[-8.5022247314, -8.5122467041, -8.5145187378, -8.5237884521, -8.5271766663, -8.5401115417]	-8.3839172363	-8.4809333801	-8.4809371948	-8.4693169488	-8.5145645142	0.16014702790000002	0.643083572	0.6597574606000001	0.5821781575	0.633156434	0.0
La8Mn4O24V4	[-8.1832969666, -8.1858413696, -8.188117981, -8.1920204163, -8.1938995361, -8.1983177185]	-8.0748916626	-8.172038269	-8.1641929626	-8.1619176794	-8.1845741272	0.09131790420000001	0.6025707881	0.5790524581000001	0.5863314805000001	0.5820156095	0.0
La8Mn4O24Zn4	[-7.2805618286, -7.2871513367, -7.2876060486, -7.2949958801, -7.2955276489, -7.3000663757]	-7.2044555664	-7.2628097534	-7.2583427429	-7.2555971499	-7.2776672363	0.0007984233	0.5154859857	0.556276494	0.529068831	0.5285703245	1.0
La8Ni4O24Pt4	[-6.9646728516, -6.9734306335, -6.9714012146, -6.9807998657, -6.975894928, -7.0005348206]	-6.8418739319	-6.9759620667	-6.9564811707	-6.961267542	-6.9486846924000005	0.1791148782	0.5683963004	0.5748307409	0.5898912891	0.5491713301	1.0
La8Ni4O24Ru4	[-7.3971038818, -7.4070343017999996, -7.4077110291, -7.4175643921, -7.4175415039, -7.4351325989]	-7.3137649536	-7.4197898865	-7.4197776794	-7.4047661675	-7.3975410461	0.2954892917	0.5436678514000001	0.5608526532	0.5808039180000001	0.5610889615	1.0
La8O24Ru4Zn4	[-7.2984436035, -7.3063354492, -7.3085388184, -7.3174636841, -7.3211479187, -7.3313865662]	-7.202936554	-7.3138786316	-7.3138671875	-7.295876284	-7.2947937012	0.2860605113	0.5600633569	0.5607646232	0.5689211217	0.6292643791	1.0
Mg4O24Re4Sr8	[-7.0060409546, -7.0479797363, -7.0481788635000004, -7.0925376892, -7.0928848267, -7.1661911011]	-7.1356307983	-7.135635376	-7.1356124878	-7.1355947989	-7.0367019653	0.00041831830000000004	0.00047790930000000004	0.0004632775	0.0004511655	0.2522222581	1.0
Mn4Nd8O24Rh4	[-7.7101623535, -7.7087936401, -7.7075660706, -7.7080360413, -7.7068145752, -7.707660675]	-7.5114463806	-7.6916213989	-7.6722396851		-7.7083091736	0.22194690520000002	0.6907557538	0.6439431423		0.6853616354000001	0.0
Mn4Ni4O24Pr8	[-7.2925376892, -7.299597168, -7.2992240906, -7.3066696167, -7.3057441711, -7.3219787598]	-7.2232055664	-7.2882843018	-7.2882774353	-7.2800627532	-7.2969764709	0.0006180388000000001	0.5293049049	0.5077322672	0.5141997056000001	0.5431826045	1.0
Mn4Ni4O24Sm8	[-7.3264221191, -7.3342338562, -7.3339302063, -7.342250824, -7.3415176392, -7.3584609985]	-7.1996604919	-7.3226081848	-7.3058059692	-7.3039808485	-7.3134361267	0.1623478147	0.5749684548	0.5723364836	0.5801323075	0.5899042785	1.0
Mn4Ni4O24Tb8	[-7.3581199646, -7.3643577576, -7.3646461487, -7.3721679688, -7.373223114, -7.3885704041]	-7.1697647095	-7.3528701782	-7.3303413391	-7.3228606047	-7.3619422913	0.3778165686	0.6386601809	0.6522913189	0.6463849876000001	0.6638198642	1.0
Mn4O24Pr8Rh4	[-7.6929450989, -7.6926429749, -7.6920524597, -7.6927230835, -7.6927696228, -7.692175293]	-7.5101402283	-7.6755455017	-7.6615242004	-7.6555709274	-7.6774635315	0.20385933550000002	0.6798536979	0.6394986966	0.6190907561	0.6260235809	0.0
Mn4O24Pr8Ti4	[-8.3934959412, -8.4029663086, -8.4057151794, -8.4164245605, -8.4193893433, -8.433164978]	-8.2459564209	-8.3763160706	-8.3580787659	-8.3606725622	-8.4048294067	0.3185232335	0.6690492085	0.6134173951	0.6248737086	0.6526286742	0.0
Mn4O24Rh4Sm8	[-7.7282463074, -7.7270355225, -7.7260314941, -7.7254707336, -7.725579071, -7.7263450623]	-7.4907478333	-7.7092353821	-7.6838722229	-7.6755000362	-7.6949226378999995	0.3625254377	0.7190065664	0.6668463436000001	0.6681342060000001	0.6577987035	0.0
Mn4O24Sr8Ta4	[-7.9401191711, -7.9344436646, -7.9294944763, -7.9331375122, -7.9264076233, -7.939995575]	-7.9400878906	-7.9463546753	-7.946509552	-7.9400481047	-7.9277481079	0.00041610970000000003	0.24777095740000002	0.3171909452	0.0005333923	0.2763213933
Mn4O24Sr8Te4	[-6.3772815704, -6.4014755249, -6.3886188507, -6.4102607727, -6.4025001526, -6.4595970154]	-6.4038902283	-6.4222084045	-6.4206359863	-6.4195782697	-6.387935257	0.00041831830000000004	0.4486815407	0.4164917752	0.3935124998	0.4171823813	1.0
Mn4O24Sr8U4	[-7.9928070068, -8.0012763977, -7.9806022644, -7.9965019226, -7.9734436035, -8.0321998596]	-7.942199707	-7.9924682617	-7.9924674988	-7.9861572266	-7.9625740051000005	0.029712966900000002	0.5476299064	0.5977291544000001	0.5691339355	0.5029367318	1.0
Mo4O24Sr8V4	[-7.1421897888, -7.1426635742, -7.1410331726, -7.1403968811, -7.1374336243, -7.1429054260000004]	-7.133454895	-7.1481201172	-7.1469917297	-7.1459662543	-7.138609314	0.0004109032	0.3326869199	0.3024568711	0.283728203	0.34836658330000003	0.0
Mo4O24Sr8Zn4	[-6.2719966888, -6.2873371124, -6.2844669342, -6.3028137207, -6.3030380249, -6.350315094]	-6.2721652985	-6.2800525665	-6.2794410706	-6.272128635	-6.2779697418	0.0004178591	0.39716192780000004	0.3172048657	0.0005580544	0.5122404834000001	1.0
Nb4O24Sc4Sr8	[-7.9912857056, -8.0047523499, -8.0057266235, -8.0167015076, -8.0185775757, -8.0374176025]	-7.9983795166	-8.0165260315	-8.0165153503	-7.9983434606	-8.0064041138	0.0010405049000000001	0.42472596	0.5165795917	0.0007034885	0.4424582897	1.0
Nb4O24Sr8Y4	[-7.9430953979000005, -7.9604011536, -7.9680145264, -7.9872871399, -7.9977912903, -8.0176673889]	-7.8501052856	-7.8933670044	-7.88907547	-7.8892560041	-7.9709205627	0.2829108938	0.5874572724	0.5290519707	0.5461973947000001	0.5503615318	1.0
Ni4O24Pb8Re4	[-6.4683235168, -6.4847206116, -6.481942749, -6.4773948669, -6.485256958, -6.5048904419]	-6.4601387024	-6.4601226807	-6.4601219177		-6.4906448364	0.6585118644	0.6124947293	0.6048581596		0.6233163786	1.0
Ni4O24Sr8U4	[-7.3437530518, -7.3707061768, -7.3414489746000005, -7.3609382629, -7.3286346436, -7.4245414734]	-7.3267272949	-7.3638473511	-7.3598632812	-7.3590833876	-7.318788147	0.0005556774	0.5296594563	0.4767486845	0.5173775934	0.4844091729	1.0
O24Pb8Sb4Sc4	[-6.5780479431, -6.5912857056, -6.5919448853, -6.6078613281, -6.6099838257, -6.6301582336]	-6.6095031738	-6.6172119141	-6.6166152954		-6.5934150696	0.3059157375	0.46287544620000004	0.386767772		0.4058363897	1.0
O24Rh4Sr8Ta4	[-7.6514480591, -7.6586219788, -7.653086853, -7.6590660095, -7.6530212402, -7.6811759949]	-7.6215934753	-7.6427703857000004	-7.6412406921	-7.6398446542	-7.6521133423	0.00041749640000000003	0.4212149472	0.44090923790000003	0.40554571170000003	0.3740298241	1.0
O24Ru4Sr8Ti4	[-7.4709823608, -7.4718299866, -7.4735153198, -7.4765975952, -7.4777229309, -7.4805046082]	-7.4695007324	-7.4739585876	-7.4738334656	-7.4694643374	-7.4734672546	0.0004195278	0.3885080166	0.24673739620000001	0.0004998578	0.1960722033	0.0
O24Ru4Sr8Y4	[-7.2111190796, -7.2321456909, -7.2399368286, -7.2681846619, -7.2699256897, -7.3129562378]	-7.0809249878	-7.1267662048	-7.1219154358	-7.1205855758	-7.2452766418	0.206838084	0.4965450583	0.5218536538	0.5261496223000001	0.5260574792	1.0
O24Sb4Sc4Sr8	[-6.9875015259, -7.006867218, -7.00911026, -7.0265777588, -7.0302337646, -7.0566390991]	-7.0242614746	-7.0386543274	-7.0371948242	-7.0363859954	-7.0003967285	0.00040443230000000003	0.46112324330000004	0.3764242031	0.3775855809	0.39639850520000003	1.0
O24Sc4Sr8Ta4	[-8.2788749695, -8.2939064026, -8.2957054138, -8.3100906372, -8.3132629395, -8.3358085632]	-8.2983940125	-8.3115142822	-8.3108406067	-8.2983868634	-8.2973205566	0.0004151009	0.46712452790000003	0.3610086936	0.0005823601	0.3801837668	1.0
O24Sr8Ti4Zr4	[-8.1291038513, -8.129019928, -8.1252708435, -8.1258811951, -8.1259422302, -8.1302719116]	-8.0770820618	-8.0971939087	-8.095690918	-8.0935176143	-8.1260215759	0.0170129766	0.52261945	0.422624673	0.3977325994	0.35022477420000003	0.0
O24Sr8U4Zn4	[-7.2918739319, -7.3024452209, -7.2845085144, -7.2968139648, -7.2876121521, -7.3460624695]	-7.2556533813	-7.3019226074	-7.2940582275	-7.2942703812	-7.264818573	0.026324288100000003	0.4904512116	0.5224541691	0.4908624482	0.6366708625	1.0
