# Supplementary material for: Interpolation and differentiation of alchemical degrees of freedom in machine learning interatomic potentials
Source: Nat Commun. 2025 May 10;16:4350. doi: 10.1038/s41467-025-59543-2 (PMC12065795; doi:10.1038/s41467-025-59543-2)
Supplement: Supplementary file 4 — Source Data [file 41467_2025_59543_MOESM4_ESM.zip › source_data/fig2_c_BrI_model.csv]

x	a	b	c
0.0	8.22484633	4.1067921	11.057018
0.05	8.244903516320726	4.112514055412946	11.090911561999162
0.1	8.270206096250918	4.118109075953061	11.12329455176938
0.15000000000000002	8.297593860236839	4.124735370853242	11.148851295332895
0.2	8.329340405726345	4.131744147452094	11.171948299228406
0.25	8.359380928185526	4.138372557927526	11.19452524992848
0.30000000000000004	8.386816390107313	4.144199794269606	11.218762169421547
0.35000000000000003	8.417023731508479	4.150326076751616	11.243200493422291
0.4	8.455031243099187	4.158214177210869	11.254142223919372
0.45	8.482284623471353	4.164127293483891	11.27514967322152
0.5	8.514749955085147	4.170316186332988	11.287914875863459
0.55	8.545599593826427	4.176126977056937	11.301187817703383
0.6000000000000001	8.57308459123146	4.181693508188876	11.318382203263676
0.65	8.599975307225455	4.187312099164912	11.33844142405861
0.7000000000000001	8.63023253880459	4.19214446221313	11.340317890224393
0.75	8.656451212443216	4.197131786318011	11.353630448340128
0.8	8.681372858087192	4.201683938655721	11.36686683531111
0.8500000000000001	8.709342457025201	4.206205333849338	11.37097846110167
0.9	8.72997290262666	4.210295247208835	11.390658783442632
0.9500000000000001	8.753012893270803	4.2142880267927785	11.402360088574994
1.0	8.77772547086556	4.218281047236341	11.408342130825886
