# Supplementary material for: Interpolation and differentiation of alchemical degrees of freedom in machine learning interatomic potentials
Source: Nat Commun. 2025 May 10;16:4350. doi: 10.1038/s41467-025-59543-2 (PMC12065795; doi:10.1038/s41467-025-59543-2)
Supplement: Supplementary file 4 — Source Data [file 41467_2025_59543_MOESM4_ESM.zip › source_data/fig5_d.csv]

switching_time	G_defect	G_defect_std	G_perfect	G_perfect_std	G_AL	G_AL_std	E_diss_defect	E_diss_defect_std	E_diss_perfect	E_diss_perfect_std	E_diss_AL	E_diss_AL_std
2	-0.23522605787729844	0.2336079319435875	-0.1533126018857729	0.07336508570183611	0.0018702044716150112	0.018696745641069306	1.0121020691085114	0.1690050214035609	0.7199770676631356	0.1721321504832459	0.008857962721681156	0.005131844006157821
4	-0.26154887614393374	0.18907743300818244	-0.0797696709723823	0.1308705721636409	-0.018924984836182546	0.008612389511676947	0.7767290092806078	0.04182258235843591	0.40744331157882563	0.06382087530087402	0.02017975226031258	0.017587281814444758
8	-0.08680287102652073	0.14621642873726273	-0.06158461498671386	0.11465915916469967	-0.0023621196982688275	0.008959736036338328	0.4424623126331184	0.10570037064202985	0.28138844100156213	0.05085380206729749	0.017923548635019777	0.004876392621226871
16	-0.04314510545191297	0.05915724376808474	-0.035708540732230176	0.09280446572313931	-0.006660485680406225	0.013178771774397694	0.2606496734911534	0.05595762381062566	0.1662043530352708	0.0807830222722898	0.0034508408514400193	0.008673042772303446
30	-0.05451167293540493	0.03471175058530016	-0.007505018946176278	0.04659390293021676	0.004038218145275607	0.00832656071858885	0.12054607880251922	0.018806076189431545	0.08435358098712875	0.02566451889445874	-3.029358947633648e-05	0.009285644650772248
60	0.0	0.019977838120596367	0.0	0.03935475763396535	0.0	0.006688413985474904	0.03759605304765046	0.036063300779092845	0.09136100509676837	0.023705901596640263	0.002297368978393041	0.007305136521916579
