# Supplementary material for: Interpolation and differentiation of alchemical degrees of freedom in machine learning interatomic potentials
Source: Nat Commun. 2025 May 10;16:4350. doi: 10.1038/s41467-025-59543-2 (PMC12065795; doi:10.1038/s41467-025-59543-2)
Supplement: Supplementary file 4 — Source Data [file 41467_2025_59543_MOESM4_ESM.zip › source_data/figS4_lower.csv]

time	a	b	c
0.0	6.379195853159633	6.379195849979314	6.379195888248057
0.002	6.379247111101072	6.379251524896638	6.379250276603613
0.004	6.379298145080352	6.379306951404749	6.379304434824487
0.006	6.379349088456217	6.379362254236472	6.379358512563635
0.008	6.379400076422304	6.379417562340535	6.3794126632980115
0.01	6.379451248676172	6.379473006398141	6.379467040692194
0.012	6.3795027447754675	6.379528717331546	6.3795218023163125
0.014	6.379554700286729	6.37958482368068	6.379577100843169
0.016	6.379607250809847	6.379641455667845	6.379633088895235
0.018000000000000002	6.379660530784725	6.379698741112846	6.379689917667122
0.02	6.379714674233818	6.379756806227156	6.379747734918262
0.022	6.379769807810344	6.379815773627429	6.37980668769556
0.024	6.379826061493403	6.379875766609298	6.37986692068059
0.026000000000000002	6.3798835558430715	6.379936904492598	6.379928570990568
0.028	6.379942412208929	6.379999302571946	6.379991774013668
0.03	6.380002743940224	6.380063072405311	6.380056659865013
0.032	6.380064660804198	6.380128319493067	6.3801233521629195
0.034	6.380128268883415	6.380195149399607	6.380191969043281
0.036000000000000004	6.380193665852031	6.380263658641638	6.380262621636983
0.038	6.380260941904436	6.380333937554003	6.380335413803317
0.04	6.380330182561107	6.380406071276917	6.3804104398063295
0.042	6.380401464885886	6.380480140688722	6.380487787674082
0.044	6.380474857905457	6.380556215184879	6.380567534142835
0.046	6.380550422769667	6.380634361753519	6.380649748490857
0.048	6.3806282084994805	6.380714634118447	6.380734486896437
0.05	6.380708257581855	6.380797080486534	6.380821792883914
0.052000000000000005	6.38079059955308	6.380881737849862	6.380911701392214
0.054	6.380875254094271	6.380968635913718	6.381004233720962
0.056	6.380962230942266	6.381057792951808	6.381099396663957
0.058	6.3810515272542006	6.381149219047582	6.381197185266083
0.06	6.381143130304635	6.38124291256565	6.381297583213985
0.062	6.381237013443296	6.381338862134837	6.381400556835119
0.064	6.381333137365829	6.38143704422179	6.3815060593042
0.066	6.3814314533949394	6.381537424525452	6.381614030858106
0.068	6.38153189793114	6.381639962065475	6.381724397635581
0.07	6.381634397063807	6.381744599230921	6.381837071304894
0.07200000000000001	6.381738867102381	6.381851273879128	6.381951952265067
0.074	6.381845211521223	6.381959908499083	6.382068927644397
0.076	6.381953319648107	6.382070418312334	6.382187869753799
0.078	6.382063076164749	6.382182708630762	6.382308639544135
0.08	6.382174355899875	6.382296678352191	6.3824310928499735
0.082	6.382287020944847	6.382412212268819	6.382555067887993
0.084	6.3824009296035245	6.382529195433381	6.382680399824243
0.08600000000000001	6.382515929355351	6.382647499976437	6.3828069135557035
0.088	6.38263186645147	6.382766994872418	6.3829344287549725
0.09	6.382748582686644	6.382887543632016	6.383062759581279
0.092	6.382865914832034	6.38300900540137	6.3831917174593125
0.094	6.382983696200291	6.383131238659279	6.383321114013362
0.096	6.383101763630287	6.383254098652453	6.383450755351852
0.098	6.383219949827905	6.383377438293498	6.383580450971235
0.1	6.383338092614104	6.383501114920719	6.383710013269827
0.10200000000000001	6.383456033276921	6.3836249860030065	6.3838392578676535
0.10400000000000001	6.383573616360166	6.383748909755115	6.383968005787044
0.106	6.38369069094281	6.383872749476357	6.384096083978817
0.108	6.383807112979423	6.383996372300953	6.3842233246167694
0.11	6.383922746043081	6.384119652746764	6.384349571928293
0.112	6.384037460756083	6.384242468668073	6.384474676354794
0.114	6.384151136753065	6.384364707367706	6.384598502324603
0.116	6.384263666777399	6.384486263632901	6.384720920861767
0.11800000000000001	6.3843749483498655	6.38460703707993	6.3848418155757045
0.12	6.384484889502336	6.384726940283301	6.384961083958324
0.122	6.384593416252234	6.384845895381794	6.385078636648582
0.124	6.384700456710507	6.384963830738218	6.3851943926418615
0.126	6.384805955331188	6.385080684325433	6.38530828620943
0.128	6.384909864634591	6.385196406362418	6.385420262149775
0.13	6.385012149765263	6.385310955670231	6.385530281431065
0.132	6.385112785806842	6.385424301437534	6.385638315732058
0.134	6.385211761361414	6.385536423284659	6.385744349224024
0.136	6.385309071097095	6.385647309311531	6.385848379082443
0.138	6.385404721783967	6.385756953906735	6.385950409943213
0.14	6.3854987312307685	6.385865366467386	6.386050461171052
0.14200000000000002	6.385591123456256	6.385972559481378	6.386148563029464
0.14400000000000002	6.385681933422114	6.386078559240194	6.386244755796629
0.146	6.38577120250048	6.386183394861205	6.386339087800715
0.148	6.385858979750041	6.386287104188891	6.386431614796991
0.15	6.385945324149513	6.386389734584509	6.386522406511951
0.152	6.386030298441146	6.386491335831518	6.386611535120228
0.154	6.386113974995812	6.386591968475429	6.386699083296091
0.156	6.386196426846613	6.386691692054498	6.386785137908798
0.158	6.386277738111048	6.386790578183773	6.386869794197765
0.16	6.3863579912178	6.386888694761136	6.386953148252682
0.162	6.386437274635071	6.386986119084217	6.3870353050623825
0.164	6.386515683839683	6.387082927496482	6.387116371785595
0.166	6.386593311950553	6.3871792021859735	6.3871964594687265
0.168	6.386670258805421	6.387275026370553	6.3872756800281465
0.17	6.386746624240613	6.387370482589244	6.3873541472843165
0.17200000000000001	6.386822509648251	6.387465656858457	6.387431979538326
0.17400000000000002	6.38689801826299	6.387560632651293	6.387509291431876
0.176	6.38697325228807	6.387655497360295	6.387586203110183
0.178	6.387048316875281	6.387750334814341	6.387662831050117
0.18	6.387123313790888	6.387845226951449	6.387739290459906
0.182	6.387198345885616	6.387940258753059	6.387815699330333
0.184	6.387273515457816	6.388035510748185	6.38789217197979
0.186	6.387348921394673	6.388131061119438	6.387968818560573
0.188	6.387424664817776	6.388226987786133	6.388045752514507
0.19	6.38750084188993	6.388323363820885	6.38812308046167
0.192	6.387577546670108	6.388420260013966	6.38820090567922
0.194	6.387654871264041	6.388517747177345	6.3882793319695175
0.196	6.387732906404252	6.388615887863043	6.388358455260633
0.198	6.387811737997389	6.388714747257349	6.388438372716963
0.2	6.387891449753334	6.388814383883029	6.388519174073871
0.202	6.387972121526832	6.38891485163087	6.388600946189375
0.20400000000000001	6.388053828938173	6.389016203647063	6.388683772174406
0.20600000000000002	6.388136643512059	6.389118485930741	6.388767728217101
0.20800000000000002	6.388220635590763	6.389221747156879	6.388852889380554
0.21	6.388305868729663	6.389326025698792	6.388939324268798
0.212	6.388392403011376	6.389431360643539	6.3890270977517
0.214	6.3884802947590655	6.3895377855809725	6.389116269960173
0.216	6.388569593722003	6.389645333028771	6.389206895612261
0.218	6.3886603491643426	6.3897540299457125	6.389299023874009
0.22	6.388752602876171	6.3898639006124975	6.389392702219566
0.222	6.388846393095341	6.38997496597323	6.389487968023999
0.224	6.388941754111606	6.390087243765358	6.389584856963327
0.226	6.389038715864956	6.390200750659475	6.389683400299762
0.228	6.389137301287068	6.390315496753167	6.389783621740686
0.23	6.38923753130011	6.390431492625388	6.38988554009197
0.232	6.389339422079225	6.3905487427904895	6.38998917089479
0.234	6.3894429866868805	6.390667253288555	6.390094523888911
0.23600000000000002	6.389548231202885	6.39078702303719	6.390201601456256
0.23800000000000002	6.389655159996715	6.3909080500473605	6.390310403623173
0.24	6.389763769542173	6.3910303302755445	6.390420923438403
0.242	6.389874057938432	6.391153855901638	6.390533148397331
0.244	6.389986013297261	6.391278618070146	6.390647060367051
0.246	6.3900996238144785	6.391404604849683	6.390762638057081
0.248	6.390214872482136	6.391531800805049	6.390879853992549
0.25	6.390331738939395	6.391660188625443	6.390998671825236
0.252	6.390450198285605	6.391789747277472	6.391119052464192
0.254	6.390570223758364	6.391920453482572	6.391240952204533
0.256	6.390691783271181	6.392052280256423	6.391364318350203
0.258	6.3908148431263845	6.392185200334502	6.391489096294435
0.26	6.390939363861425	6.392319181010683	6.391615223894658
0.262	6.391065306773329	6.39245418713259	6.3917426338307415
0.264	6.391192624771198	6.392590180645019	6.391871251730819
0.266	6.391321271915442	6.392727119615838	6.392001001112898
0.268	6.391451199134662	6.39286496081563	6.392131799493568
0.27	6.391582352061266	6.393003654360587	6.3922635576413525
0.272	6.391714673652732	6.393143149708284	6.392396185127205
0.274	6.391848105472422	6.3932833902937105	6.39252958228047
0.276	6.39198258547582	6.3934243204488554	6.3926636492611015
0.278	6.3921180507857445	6.393565876284318	6.392798280792956
0.28	6.392254433821088	6.3937079928188565	6.392933370904685
0.28200000000000003	6.392391663192704	6.393850602838021	6.393068805502538
0.28400000000000003	6.3925296687094155	6.393993634191616	6.393204471630927
0.28600000000000003	6.39266837593006	6.394137011063169	6.393340253375225
0.28800000000000003	6.392807708294349	6.394280654685395	6.39347603091693
0.29	6.392947588174874	6.394424485604506	6.393611687187563
0.292	6.393087934302792	6.3945684200369435	6.393747099847698
0.294	6.393228665137847	6.394712372019754	6.393882149148809
0.296	6.393369698540421	6.3948562530836455	6.394016715686266
0.298	6.393510949089524	6.394999974167849	6.394150678152041
0.3	6.393652332542321	6.395143444134361	6.394283920189555
0.302	6.393793761084193	6.395286568160959	6.394416321985072
0.304	6.393935150140262	6.395429254524991	6.394547770625433
0.306	6.394076412915005	6.395571409560131	6.394678153294792
0.308	6.394217461250552	6.395712937567235	6.39480735973244
0.31	6.394358211164334	6.395853743830983	6.394935285208639
0.312	6.394498574565041	6.395993735899245	6.395061826197325
0.314	6.394638465899058	6.396132819210254	6.395186881754868
0.316	6.3947778030040086	6.396270901252973	6.395310360267794
0.318	6.394916503120977	6.396407892469658	6.395432171328243
0.32	6.395054484508194	6.3965437011967765	6.3955522276875145
0.322	6.395191667609271	6.396678241477772	6.395670449324761
0.324	6.395327974396729	6.396811426148427	6.395786760485219
0.326	6.395463330444461	6.396943173051542	6.395901090992493
0.328	6.395597662056023	6.397073399433219	6.3960133752041655
0.33	6.395730899274894	6.397202029868017	6.3961235546799005
0.332	6.39586297251691	6.397328987190092	6.396231574221495
0.334	6.395993816976738	6.397454200788361	6.396337385037285
0.336	6.396123370736421	6.397577600942275	6.396440942512431
0.338	6.396251572406617	6.39769912311255	6.396542209339258
0.34	6.396378364389364	6.397818702909828	6.396641152965905
0.342	6.396503693758042	6.397936284599492	6.396737746023898
0.34400000000000003	6.3966275091274865	6.398051813683072	6.3968319661786035
0.34600000000000003	6.396749761178003	6.398165240993245	6.39692379708612
0.34800000000000003	6.396870404772834	6.398276517987463	6.397013227319291
0.35000000000000003	6.396989395629661	6.39838560202952	6.397100246938109
0.352	6.397106694244939	6.398492455982622	6.397184854045432
0.354	6.397222261645147	6.398597044424161	6.397267049231163
0.356	6.397336063484413	6.398699336410022	6.397346838463093
0.358	6.39744806735717	6.398799305240438	6.39742422877061
0.36	6.397558244224645	6.3988969303571865	6.397499235916868
0.362	6.397666566382424	6.398992191982874	6.39757187368776
0.364	6.397773010406193	6.3990850784474205	6.397642162152483
0.366	6.3978775494280855	6.3991755756465345	6.397710120365225
0.368	6.397980165717558	6.3992636803876275	6.397775774081835
0.37	6.398080840100666	6.3993493907872	6.397839150596181
0.372	6.39817955679253	6.399432707016524	6.397900277112021
0.374	6.398276302628872	6.39951363553509	6.397959185005285
0.376	6.39837106464638	6.399592183489495	6.3980159059321124
0.378	6.398463831282129	6.399668364814207	6.39807047403619
0.38	6.39855459698256	6.399742195302438	6.398122923222714
0.382	6.398643354225441	6.399813694325481	6.398173290156067
0.384	6.3987300976535195	6.399882882820628	6.398221609875716
0.386	6.398814826601678	6.39994978797936	6.398267920744015
0.388	6.3988975392463585	6.400014435835554	6.398312259438774
0.39	6.398978234472973	6.400076857886781	6.3983546640731666
0.392	6.399056916096946	6.400137086610168	6.398395172868601
0.394	6.399133589061132	6.400195157160831	6.398433827188835
0.396	6.399208257676151	6.400251104759442	6.398470663765823
0.398	6.399280929773071	6.400304970216283	6.39850572294361
0.4	6.399351613169526	6.400356794849528	6.398539044159051
0.402	6.3994203188557846	6.400406618530208	6.398570665257548
0.404	6.399487058801483	6.400454485977149	6.398600628110373
0.406	6.3995518462598175	6.400500440841044	6.398628968464315
0.40800000000000003	6.399614695972887	6.400544526886304	6.398655727779889
0.41000000000000003	6.399675624901068	6.400586790759546	6.398680943980142
0.41200000000000003	6.399734652150314	6.400627277728746	6.3987046551543365
0.41400000000000003	6.399791796374721	6.400666035210013	6.398726900311151
0.41600000000000004	6.399847078962458	6.400703109368393	6.398747716539153
0.418	6.399900522422219	6.400738546658065	6.398767140639447
0.42	6.399952151366293	6.400772392568406	6.39878521138201
0.422	6.400001991600738	6.400804693937651	6.398801963021669
0.424	6.400050069210661	6.400835495364525	6.398817433581854
0.426	6.400096413550096	6.400864841921255	6.398831656756602
0.428	6.400141054711767	6.400892779228124	6.398844669563851
0.43	6.400184024357316	6.40091935033304	6.398856506549344
0.432	6.400225352657482	6.400944597492359	6.398867199985561
0.434	6.400265074716875	6.400968564861057	6.398876784157928
0.436	6.400303223789802	6.40099129141215	6.398885291183333
0.438	6.400339836167983	6.401012817839423	6.398892753551862
0.44	6.40037494894839	6.401033182784527	6.3988992010384
0.442	6.400408598687751	6.401052424543214	6.398904664649396
0.444	6.400440822440323	6.401070578924286	6.398909171660974
0.446	6.400471658458584	6.401087682081968	6.398912751881852
0.448	6.4005011461009635	6.4011037663180135	6.398915430347013
0.45	6.400529322507979	6.401118862604658	6.398917234110772
0.452	6.400556229595281	6.401133005203889	6.398918188361132
0.454	6.400581906350858	6.40114622079626	6.398918316999527
0.456	6.400606391380539	6.40115853969517	6.398917643410846
0.458	6.40062972548202	6.401169986952301	6.398916187709006
0.46	6.400651947344808	6.401180587959813	6.398913971190749
0.462	6.400673096396538	6.401190366259326	6.398911013747369
0.464	6.400693212150922	6.401199345098182	6.39890733189144
0.466	6.400712332628511	6.401207544238159	6.39890294387062
0.468	6.400730496201118	6.401214982777115	6.3988978659370295
0.47000000000000003	6.400747740340884	6.401221677789503	6.398892111557262
0.47200000000000003	6.400764102503879	6.401227647648717	6.3988856950999145
0.47400000000000003	6.4007796193295405	6.401232904509107	6.398878628339198
0.47600000000000003	6.400794324867417	6.401237462560591	6.398870921239372
0.47800000000000004	6.400808254436273	6.401241333077629	6.3988625843070395
0.48	6.40082144164387	6.4012445262967335	6.398853625018432
0.482	6.400833918591862	6.401247049882785	6.3988440500952075
0.484	6.400845718715918	6.401248911186568	6.398833867089092
0.486	6.400856870722308	6.401250115136197	6.398823078763109
0.488	6.400867405104851	6.401250665837995	6.398811688059425
0.49	6.400877348363307	6.401250564988149	6.398799694444225
0.492	6.400886727743728	6.401249814172414	6.398787100873549
0.494	6.400895571194901	6.401248415572108	6.398773907131567
0.496	6.400903901566228	6.401246365759252	6.398760111269945
0.498	6.400911742036502	6.401243662940441	6.398745711144652
0.5	6.400919112571599	6.401240302591855	6.398730701214942
0.502	6.400926036531559	6.401236283358138	6.398715079535009
0.504	6.400932530884003	6.401231598541514	6.398698839479901
0.506	6.400938615078432	6.401226243428639	6.398681977050091
0.508	6.400944304194442	6.401220213680038	6.398664485068934
0.51	6.400949614905923	6.4012135022199415	6.398646358271097
0.512	6.400954562047544	6.401206104788204	6.398627590152714
0.514	6.400959157405624	6.401198013979858	6.398608174618871
0.516	6.400963414128259	6.40118922666693	6.398588105488475
0.518	6.400967341703796	6.401179736569058	6.398567374912804
0.52	6.400970950773689	6.401169540538575	6.398545978293408
0.522	6.400974249859273	6.401158633317114	6.3985239087618355
0.524	6.400977247016933	6.401147013175689	6.398501162563288
0.526	6.400979948602679	6.401134677791305	6.398477735125471
0.528	6.400982362056883	6.401121628328247	6.398453623424548
0.53	6.400984491229196	6.401107862836041	6.398428823581589
0.532	6.400986341489252	6.40109338412801	6.398403333970844
0.534	6.400987915324033	6.401078195100378	6.398377153677004
0.536	6.4009892163974165	6.401062298472325	6.3983502823436025
0.538	6.4009902437852935	6.401045699360572	6.398322720114859
0.54	6.400991001369497	6.401028404315127	6.398294471851911
0.542	6.400991488212764	6.40101041983538	6.398265537911544
0.544	6.400991701900598	6.400991754078212	6.398235922534845
0.546	6.400991642236289	6.400972417479387	6.398205631952734
0.548	6.4009913047169915	6.400952419120203	6.398174672740903
0.55	6.400990684088626	6.400931768269353	6.398143050113724
0.552	6.400989777764832	6.400910479417572	6.398110774024531
0.554	6.4009885795075165	6.400888562576141	6.398077853998224
0.556	6.400987080654658	6.400866031674544	6.398044299435315
0.558	6.400985275142168	6.400842898016727	6.398010120437412
0.56	6.400983154991059	6.40081917717094	6.397975330781692
0.562	6.400980709244744	6.400794880068738	6.39793994210097
0.5640000000000001	6.400977929332111	6.400770020524441	6.3979039686023755
0.5660000000000001	6.400974803499281	6.400744611381253	6.397867422321059
0.5680000000000001	6.400971321945548	6.400718667389697	6.397830320430241
0.5700000000000001	6.40096747461834	6.400692201252152	6.397792677204166
0.5720000000000001	6.4009632489382104	6.40066522687572	6.3977545086413725
0.5740000000000001	6.4009586330035715	6.400637755565327	6.397715831511502
0.5760000000000001	6.400953617670754	6.400609800551614	6.397676663535325
0.578	6.400948189784562	6.400581374534384	6.397637021678073
0.58	6.400942340842462	6.400552490648331	6.397596924300852
0.582	6.4009360593482585	6.400523159693301	6.397556389768673
0.584	6.400929336574758	6.400493395719876	6.397515437252054
0.586	6.400922162712639	6.400463207556071	6.397474085332679
0.588	6.400914529454115	6.400432610238312	6.397432354796795
0.59	6.400906429150353	6.400401613328802	6.39739026624044
0.592	6.400897855648105	6.400370229938268	6.397347840059571
0.594	6.400888801288107	6.400338469700244	6.397305097511317
0.596	6.400879261100182	6.40030634543669	6.397262059471327
0.598	6.400869231540352	6.400273870154492	6.397218749411505
0.6	6.400858708575694	6.4002410540063	6.397175188751366
0.602	6.40084768905179	6.40020790735316	6.397131399092658
0.604	6.400836170243696	6.400174443184689	6.39708740470686
0.606	6.400824151175349	6.400140674553657	6.39704323066159
0.608	6.4008116306830525	6.400106611107219	6.396998898447181
0.61	6.400798609440666	6.400072266971534	6.3969544338724615
0.612	6.4007850854340615	6.400037652206461	6.396909860504114
0.614	6.400771061043621	6.400002778014508	6.396865202812678
0.616	6.400756536336732	6.399967656730532	6.396820485063415
0.618	6.400741509393709	6.399932298915281	6.396775730993994
0.62	6.400725985819318	6.399896718023221	6.396730968465961
0.622	6.400709964970214	6.399860923582537	6.396686219981078
0.624	6.400693447549368	6.399824926218084	6.396641512488407
0.626	6.400676435138077	6.399788737287355	6.396596869387327
0.628	6.400658927866214	6.399752366607953	6.3965523144284075
0.63	6.400640928091189	6.399715823430793	6.396507873166901
0.632	6.400622436025407	6.399679117219141	6.396463570449405
0.634	6.400603453585167	6.3996422581787265	6.396419430819523
0.636	6.400583981675485	6.39960525496164	6.396375476949891
0.638	6.400564021266704	6.399568114781407	6.396331732815217
0.64	6.40054357267853	6.399530847280153	6.3962882222534
0.642	6.400522637078669	6.399493458557338	6.396244968512668
0.644	6.400501215865577	6.399455956691081	6.396201993439964
0.646	6.400479310878715	6.399418348611377	6.3961593179199125
0.648	6.400456924011084	6.399380640916129	6.396116963734291
0.65	6.400434056954943	6.3993428416946765	6.396074952962107
0.652	6.400410711276181	6.399304955634975	6.396033304476333
0.654	6.400386889534225	6.399266989876344	6.3959920371072485
0.656	6.400362596884932	6.399228949944739	6.395951170835663
0.658	6.400337837894548	6.399190843265322	6.395910724560172
0.66	6.40031261748835	6.399152677131865	6.395870713748647
0.662	6.400286942640689	6.399114458134927	6.3958311555331235
0.664	6.400260819167397	6.3990761934148175	6.395792064293357
0.666	6.400234257086474	6.399037891176029	6.39575345626283
0.668	6.400207266567141	6.398999560879145	6.39571534445635
0.67	6.400179857332756	6.398961209218691	6.3956777406161684
0.672	6.400152043880873	6.3989228463447425	6.395640655884393
0.674	6.400123836935113	6.398884481657267	6.3956040989952205
0.676	6.400095254790577	6.398846124123417	6.395568080533955
0.678	6.400066312060004	6.398807783779478	6.395532605004736
0.68	6.40003702684653	6.398769471885043	6.395497680543621
0.682	6.400007418757023	6.39873119732139	6.395463310881142
0.684	6.399977509852483	6.398692970848892	6.395429499354613
0.686	6.399947321094012	6.3986548020612375	6.395396246365653
0.6880000000000001	6.3999168753412725	6.398616701275139	6.395363552199748
0.6900000000000001	6.399886198473034	6.398578678420208	6.395331416590953
0.6920000000000001	6.399855316313869	6.398540741958839	6.39529983469354
0.6940000000000001	6.399824256709294	6.3985029015944255	6.395268803378419
0.6960000000000001	6.3997930468641995	6.398465163595348	6.395238315233527
0.6980000000000001	6.399761715556095	6.398427534534147	6.395208362023344
0.7000000000000001	6.399730291645778	6.398390022511709	6.395178934687391
0.7020000000000001	6.399698806912138	6.398352632147964	6.395150021535301
0.704	6.399667289215159	6.398315365957893	6.3951216103821045
0.706	6.399635771310799	6.398278228914844	6.3950936855380975
0.708	6.399604282180295	6.398241223984345	6.395066233599947
0.71	6.399572854321112	6.398204351082881	6.395039237644794
0.712	6.399541516300082	6.398167609555635	6.3950126779054415
0.714	6.399510300656337	6.398131000239232	6.394986537394822
0.716	6.399479234550326	6.398094518571032	6.394960794162664
0.718	6.399448344819924	6.398058162413751	6.394935427140375
0.72	6.399417663072793	6.3980219304682215	6.394910417305691
0.722	6.399387213970466	6.397985816741978	6.3948857425049175
0.724	6.399357021981978	6.3979498131372425	6.394861377186164
0.726	6.399327113391329	6.397913917388696	6.39483730276934
0.728	6.399297508908753	6.397878121995574	6.394813494951939
0.73	6.399268227446638	6.397842417636425	6.394789929262117
0.732	6.399239289549658	6.397806796729712	6.394766583981749
0.734	6.39921071254338	6.397771250638837	6.3947434372532035
0.736	6.399182510418984	6.397735770161212	6.394720464460179
0.738	6.3991546947223625	6.39770034492834	6.394697643349576
0.74	6.399127277980764	6.397664964294567	6.394674952531708
0.742	6.399100267718722	6.397629618304188	6.394652369959336
0.744	6.399073671364512	6.397594295989293	6.394629872389943
0.746	6.399047489600048	6.397558982949249	6.394607438982707
0.748	6.399021727682503	6.397523668878102	6.394585047662681
0.75	6.398996381252146	6.397488338655645	6.394562675617023
0.752	6.398971448378647	6.397452980184807	6.394540303264619
0.754	6.398946922563387	6.397417578721704	6.394517906884541
0.756	6.398922796021375	6.397382117896787	6.394495464892661
0.758	6.39889905723865	6.397346583130609	6.394472955437227
0.76	6.398875692521504	6.397310958223027	6.394450357162927
0.762	6.398852687027852	6.397275225940587	6.394427646438878
0.764	6.398830021543904	6.397239368546708	6.394404802210161
0.766	6.398807676716704	6.397203368478096	6.394381801684723
0.768	6.398785629773202	6.3971672077964	6.394358622199448
0.77	6.398763855573229	6.397130866679031	6.394335241753935
0.772	6.398742329866521	6.397094326664496	6.394311636315131
0.774	6.39872102363874	6.397057568133497	6.394287784564014
0.776	6.398699906662468	6.397020569082636	6.394263663821892
0.778	6.398678948531118	6.396983311877503	6.394239252219027
0.78	6.398658117407657	6.396945773779007	6.394214525928494
0.782	6.3986373817236695	6.396907935813679	6.3941894647376465
0.784	6.398616708506221	6.396869778177162	6.394164048734484
0.786	6.398596062985302	6.396831280057796	6.3941382547142815
0.788	6.398575412794119	6.396792420454664	6.394112062515518
0.79	6.398554723175575	6.3967531800294966	6.394085453289489
0.792	6.398533962705898	6.396713540948283	6.394058409467331
0.794	6.39851309686549	6.396673485188405	6.3940309138176765
0.796	6.398492095292685	6.3966329942021245	6.394002948500639
0.798	6.3984709268748885	6.396592049619712	6.393974498618931
0.8	6.398449562931059	6.396550638664265	6.393945550896061
0.802	6.398427976042567	6.396508745332309	6.393916091156634
0.804	6.39840614005502	6.396466357273428	6.393886110991936
0.806	6.398384029332412	6.396423460770829	6.393855598620157
0.808	6.398361623920478	6.396380048100078	6.393824546628408
0.81	6.398338902926213	6.396336108588412	6.393792949054533
0.812	6.398315849623099	6.39629163565868	6.393760800806721
0.8140000000000001	6.398292448506027	6.3962466244023135	6.39372810077856
0.8160000000000001	6.3982686877529105	6.396201071001101	6.393694847199698
0.8180000000000001	6.398244558272334	6.396154974864761	6.393661044008833
0.8200000000000001	6.398220049568946	6.396108332994971	6.393626691486443
0.8220000000000001	6.398195159734492	6.396061148256656	6.3935917966215
0.8240000000000001	6.398169885934808	6.39601342581252	6.393556365998781
0.8260000000000001	6.3981442290917805	6.395965169198863	6.393520407858223
0.8280000000000001	6.398118192086457	6.395916386401541	6.393483934859144
0.8300000000000001	6.3980917810036395	6.395867084704268	6.393446957761381
0.8320000000000001	6.398065004904734	6.395817275675967	6.393409491460012
0.834	6.398037873518992	6.395766971341035	6.393371551865023
0.836	6.398010400395182	6.395716185974741	6.393333157024311
0.838	6.397982599527396	6.3956649341658975	6.393294324558849
0.84	6.397954487256456	6.395613232438579	6.393255075924052
0.842	6.397926084816148	6.395561097778881	6.393215430283592
0.844	6.39789741067021	6.395508550415287	6.393175411441013
0.846	6.397868488187007	6.395455610180069	6.393135042020663
0.848	6.397839342043999	6.395402297270632	6.393094345353398
0.85	6.397809996511712	6.395348633967655	6.393053346831348
0.852	6.3977804777425815	6.395294643030063	6.393012072286903
0.854	6.397750812244155	6.3952403478076105	6.39297054594153
0.856	6.397721030855841	6.395185774271236	6.392928797113236
0.858	6.397691161674653	6.3951309459504095	6.39288685012112
0.86	6.397661234576902	6.395075888260522	6.392844732220639
0.862	6.3976312786305165	6.395020625338069	6.392802471475535
0.864	6.3976013254221575	6.394965184780826	6.392760092724047
0.866	6.397571405139644	6.394909592801899	6.392717623304541
0.868	6.397541549311811	6.394853877306453	6.392675089812067
0.87	6.3975117881670664	6.394798064368257	6.392632515501706
0.872	6.3974821528756864	6.394742178269777	6.392589925957075
0.874	6.397452674755644	6.394686249008026	6.392547346416529
0.876	6.397423381297801	6.39463030280018	6.392504800136668
0.878	6.397394303008153	6.394574366915169	6.39246231001655
0.88	6.397365468865824	6.394518468524997	6.3924198976249995
0.882	6.397336906026158	6.394462636045991	6.3923775841012835
0.884	6.397308641812877	6.394406896112845	6.392335388151618
0.886	6.397280703378313	6.394351277147957	6.392293329946303
0.888	6.3972531123518594	6.394295803938305	6.392251425261701
0.89	6.397225894860529	6.3942405047461515	6.392209691187797
0.892	6.39719907291146	6.394185407331494	6.392168141929698
0.894	6.397172666838094	6.394130539248372	6.39212679323802
0.896	6.397146694485916	6.394075926155867	6.392085656194184
0.898	6.397121175575823	6.394021595967467	6.3920447439554495
0.9	6.397096124489583	6.393967574948775	6.392004064487156
0.902	6.39707155665402	6.393913888752274	6.391963628066937
0.904	6.3970474815961795	6.393860562295163	6.391923442935507
0.906	6.397023911116176	6.39380762173858	6.391883514892061
0.908	6.397000852207608	6.39375509073376	6.39184385023239
0.91	6.396978312111373	6.393702994157462	6.391804453068304
0.912	6.396956292292985	6.39365135455004	6.391765327278981
0.914	6.396934795193943	6.3936001927784245	6.391726474462807
0.916	6.396913820716513	6.393549529411261	6.391687898998138
0.918	6.396893365197446	6.393499385192153	6.391649599897408
0.92	6.396873423337591	6.393449777169317	6.39161157762567
0.922	6.3968539879779875	6.3934007215883	6.3915738324382
0.924	6.396835051380918	6.393352232152928	6.391536364519013
0.926	6.396816600452671	6.393304321180888	6.391499171107451
0.928	6.396798624355124	6.39325699986646	6.391462250282718
0.93	6.396781109008409	6.393210274693808	6.391425600518411
0.932	6.396764036586411	6.393164153369682	6.391389219781572
0.934	6.396747390053395	6.393118636706574	6.391353104496297
0.936	6.396731150526047	6.393073726860905	6.3913172529991895
0.9380000000000001	6.396715298116334	6.393029419991657	6.39128166151961
0.9400000000000001	6.396699811664444	6.392985714703247	6.3912463288260986
0.9420000000000001	6.396684668950829	6.392942602461761	6.391211253375354
0.9440000000000001	6.39666984738236	6.392900073692537	6.391176432590174
0.9460000000000001	6.396655322735911	6.392858115343433	6.391141865222926
0.9480000000000001	6.396641072254844	6.39281671365233	6.391107550264077
0.9500000000000001	6.396627073156009	6.392775851700829	6.3910734885042055
0.9520000000000001	6.396613300176394	6.392735509828465	6.3910396802650595
0.9540000000000001	6.396599728544363	6.39269566657731	6.391006126608237
0.9560000000000001	6.396586337298557	6.392656301430676	6.390972830768907
0.9580000000000001	6.396573102034599	6.392617389324008	6.390939794476663
0.96	6.396559998841092	6.392578904809216	6.390907022290538
0.962	6.396547008470763	6.392540823711413	6.390874518905508
0.964	6.396534109195293	6.392503118333939	6.390842291891548
0.966	6.396521282118599	6.392465761964361	6.3908103459283145
0.968	6.396508506492626	6.392428727555281	6.390778689535611
0.97	6.396495764619336	6.392391989106547	6.390747332570584
0.972	6.396483039724004	6.392355521174644	6.39071628532663
0.974	6.396470315635573	6.392319297329223	6.390685556351957
0.976	6.396457577216354	6.392283294938452	6.390655159420466
0.978	6.3964448110909915	6.392247492404713	6.390625106342491
0.98	6.396432003189168	6.392211867631338	6.390595409368868
0.982	6.3964191420549525	6.392176401399914	6.390566082946939
0.984	6.396406218188304	6.3921410773436165	6.390537141026677
0.986	6.396393219199461	6.392105877948034	6.3905085978247635
0.988	6.396380136589329	6.392070792722701	6.390480469432517
0.99	6.396366962798914	6.392035808616178	6.390452771274906
0.992	6.396353690809128	6.392000916937353	6.390425520028731
0.994	6.396340313829523	6.391966110606069	6.390398731232686
0.996	6.396326824830628	6.3919313840037715	6.39037241993262
0.998	6.396313217824635	6.391896732724811	6.39034660062632
1.0	6.396299488665306	6.3918621566706335	6.390321290809591
1.002	6.396285634121164	6.391827654688265	6.390296505434809
1.004	6.396271649784501	6.391793228662926	6.390272258408714
1.006	6.396257532579423	6.391758883728847	6.39024856370446
1.008	6.396243278281074	6.391724621332698	6.390225433837308
1.01	6.396228884620942	6.39169044520485	6.390202881053328
1.012	6.3962143510922616	6.391656364527251	6.390180920015904
1.014	6.396199674971386	6.3916223855061425	6.390159559392557
1.016	6.396184854854167	6.391588514303358	6.390138810452208
1.018	6.396169888936427	6.391554761151203	6.390118682661377
1.02	6.396154776516465	6.391521131386054	6.3900991809783285
1.022	6.396139515921586	6.391487634186125	6.3900803138534945
1.024	6.3961241067948285	6.391454275918185	6.390062086951759
1.026	6.396108549486989	6.391421066952318	6.390044502966206
1.028	6.39609284228927	6.391388012319605	6.3900275651271015
1.03	6.39607698666775	6.391355121076658	6.390011275928103
1.032	6.396060981616959	6.391322399311853	6.389995632278683
1.034	6.396044826942333	6.391289852702272	6.389980634371301
1.036	6.396028522090478	6.39125748734352	6.389966277730271
1.038	6.39601206995859	6.391225309350645	6.389952559568666
1.04	6.39599547074603	6.391193323178968	6.389939473520685
1.042	6.395978724733996	6.391161531324574	6.389927010108759
1.044	6.395961833110821	6.391129938213314	6.389915162228921
1.046	6.39594479939095	6.391098546598861	6.389903917830485
1.048	6.395927624147732	6.391067357027264	6.389893266817594
1.05	6.395910310198192	6.3910363717091485	6.389883196032382
1.052	6.395892859937226	6.391005591095024	6.389873690414283
1.054	6.395875276107756	6.390975013548284	6.389864734872102
1.056	6.395857563893114	6.390944639070164	6.389856313352175
1.058	6.395839727116808	6.390914466670028	6.389848407050235
1.06	6.395821769763816	6.3908844942816225	6.3898409977216595
1.062	6.395803697123572	6.390854717877253	6.389834067659634
1.064	6.395785515915687	6.390825134857992	6.389827596590428
1.066	6.395767230380467	6.390795739489153	6.389821562475898
1.068	6.395748849433713	6.39076652836804	6.389815947140227
1.07	6.395730379079563	6.39073749662947	6.389810728292509
1.072	6.395711828221766	6.390708638908993	6.3898058838480365
1.074	6.3956932038680385	6.390679947965153	6.3898013911962
1.076	6.395674515685651	6.390651419686745	6.389797229716259
1.078	6.395655774614639	6.3906230448290335	6.389793379469592
1.08	6.395636989472181	6.390594817334165	6.389789818626311
1.082	6.3956181719103	6.390566728784126	6.389786526762452
1.084	6.3955993308475945	6.390538772534383	6.389783481587407
1.086	6.395580479995434	6.390510939957735	6.389780665796824
1.088	6.395561629591718	6.390483220451372	6.389778058235717
1.09	6.395542791736653	6.390455607502733	6.389775640906202
1.092	6.395523979848586	6.390428091510279	6.389773397936337
1.094	6.3955052069128095	6.390400664681397	6.38977131191617
1.096	6.395486484579678	6.390373317150547	6.389769369699342
1.098	6.395467827522434	6.39034603971382	6.389767556539923
1.1	6.395449246862324	6.390318823255648	6.389765859296737
1.102	6.395430756164931	6.390291658788855	6.389764265768743
1.104	6.3954123680138375	6.390264536082021	6.389762768033233
1.106	6.395394096373669	6.3902374484003905	6.389761356221153
1.108	6.395375954403325	6.390210386886312	6.38976002403566
1.11	6.3953579534246385	6.390183340812865	6.389758765613082
1.112	6.395340107733241	6.390156305279579	6.389757578457747
1.114	6.395322427904013	6.390129269792259	6.389756459034242
1.116	6.395304926146614	6.390102228859861	6.38975540727095
1.118	6.3952876127433385	6.39007517328099	6.389754422246036
1.12	6.395270498491783	6.390048097609725	6.389753504329332
1.122	6.3952535941034965	6.390020993544948	6.3897526569755385
1.124	6.395236909326375	6.389993856350736	6.389751882212052
1.1260000000000001	6.395220451731865	6.389966680014724	6.38975118416337
1.1280000000000001	6.395204230500206	6.3899394575625825	6.389750566436511
1.1300000000000001	6.39518825203087	6.389912185109459	6.38975003441681
1.1320000000000001	6.395172525448082	6.389884857768049	6.389749594153995
1.1340000000000001	6.395157054335859	6.389857471396305	6.389749249813143
1.1360000000000001	6.395141846258897	6.389830021418994	6.389749005828405
1.1380000000000001	6.395126904634769	6.389802505008553	6.389748868730273
1.1400000000000001	6.395112231746495	6.38977492043754	6.38974884179515
1.1420000000000001	6.395097831674723	6.38974726369976	6.389748929636403
1.1440000000000001	6.395083707652041	6.389719534404417	6.389749135865242
1.1460000000000001	6.39506985904423	6.3896917295863185	6.38974946289843
1.1480000000000001	6.395056287122137	6.3896638499070555	6.3897499124279244
1.1500000000000001	6.395042990226693	6.389635895060775	6.389750484656173
1.1520000000000001	6.3950299675479565	6.38960786574128	6.389751181282423
1.154	6.395017217131103	6.389579763413889	6.3897520006475474
1.156	6.395004734359343	6.389551589380868	6.389752940283921
1.158	6.394992513520761	6.389523345744471	6.389753996819951
1.16	6.39498054965465	6.389495037247499	6.389755164199642
1.162	6.394968836232789	6.389466665520327	6.3897564366950625
1.164	6.394957365984879	6.389438236910974	6.389757807241434
1.166	6.394946128646634	6.389409755636144	6.389759267299805
1.168	6.394935112912628	6.389381226050548	6.389760806727395
1.17	6.394924310021191	6.389352656027964	6.3897624139309555
1.172	6.3949137065656325	6.389324052661421	6.389764078281732
1.174	6.3949032865547855	6.389295422592254	6.389765785122648
1.176	6.3948930387437555	6.38926677462528	6.389767521058441
1.178	6.394882945751342	6.38923811753121	6.389769273650252
1.18	6.394872991178526	6.38920945988373	6.389771025568184
1.182	6.394863155946708	6.389180811427114	6.389772760382127
1.184	6.394853424283192	6.389152184599426	6.389774463557951
1.186	6.3948437749864615	6.389123588489181	6.3897761195037335
1.188	6.394834187210367	6.389095033693272	6.389777709381847
1.19	6.394824642911235	6.389066530968617	6.389779219170027
1.192	6.39481511866616	6.389038093054263	6.389780630057616
1.194	6.394805593407127	6.389009733028633	6.389781927954189
1.196	6.394796042039132	6.388981462527838	6.389783095935353
1.198	6.394786445862074	6.388953293576921	6.389784118980707
1.2	6.394776779924814	6.388925239301645	6.389784983681452
1.202	6.394767021055703	6.388897312789758	6.389785673837558
1.204	6.394757146856385	6.388869528218216	6.389786176796431
1.206	6.394747136306261	6.388841899701824	6.389786479640218
1.208	6.394736965816834	6.388814441506397	6.389786571853961
1.21	6.394726614433156	6.388787166258955	6.389786441424696
1.212	6.394716062385906	6.388760088615299	6.389786077563216
1.214	6.394705287739673	6.388733222190326	6.38978547122774
1.216	6.394694271275935	6.38870658285128	6.389784611774497
1.218	6.394682996292641	6.38868018367669	6.389783494135785
1.22	6.394671443246415	6.388654040500758	6.389782110264247
1.222	6.394659596156052	6.388628167172935	6.38978045254709
1.224	6.3946474408226335	6.388602579252293	6.389778515561516
1.226	6.394634962629599	6.388577289558566	6.389776294069804
1.228	6.394622150462511	6.388552315569323	6.389773785319464
1.23	6.3946089917479485	6.388527669867873	6.38977098388424
1.232	6.394595477680103	6.38850336820001	6.389767886222637
1.234	6.394581597771638	6.388479424371456	6.389764489643259
1.236	6.394567345623364	6.3884558539562795	6.3897607916031705
1.238	6.3945527141323595	6.388432670088499	6.389756790578786
1.24	6.394537699615178	6.388409886741385	6.389752485722952
1.242	6.394522299273523	6.388387518566669	6.389747874134133
1.244	6.3945065104063685	6.388365578338413	6.3897429572621975
1.246	6.394490331765379	6.3883440806376095	6.38973773293068
1.248	6.394473762910995	6.3883230377679885	6.389732203778702
1.25	6.394456804854237	6.388302461277298	6.389726368238999
1.252	6.394439460989715	6.388282362678833	6.389720228628061
1.254	6.394421732889078	6.388262755721523	6.389713787618914
1.256	6.394403625437949	6.388243648408268	6.389707047431631
1.258	6.394385143976788	6.388225055272259	6.3897000129775785
1.26	6.394366292691632	6.388206984527379	6.389692686182759
1.262	6.394347076243481	6.3881894442959775	6.389685071623043
1.264	6.394327504635345	6.388172445677159	6.389677176821671
1.266	6.3943075822966025	6.388155997054288	6.389669009010173
1.268	6.3942873196696075	6.388140103992881	6.389660575223551
1.27	6.394266723907335	6.388124775472236	6.389651882940629
1.272	6.394245803406445	6.388110019213127	6.389642943040606
1.274	6.3942245676134855	6.388095838929639	6.3896337657113405
1.276	6.394203025374573	6.388082239006798	6.38962436140633
1.278	6.394181187337768	6.38806922409458	6.38961474437214
1.28	6.394159064886318	6.388056799456841	6.389604928522886
1.282	6.394136665285557	6.388044963959616	6.389594927126379
1.284	6.394114002401814	6.38803372158351	6.389584758713511
1.286	6.3940910842214285	6.388023071506641	6.389574438852711
1.288	6.394067922684724	6.388013009966308	6.389563984258028
1.29	6.394044530068165	6.388003536985156	6.3895534165477335
1.292	6.394020916775428	6.38799464803747	6.389542752622639
1.294	6.393997093390307	6.387986337349484	6.389532014225019
1.296	6.393973070710416	6.387978598478	6.389521222017276
1.298	6.393948860446835	6.387971421561687	6.389510397156941
1.3	6.39392447461604	6.38796479875102	6.389499562376995
1.302	6.393899922438599	6.387958715457749	6.389488738170431
1.304	6.393875216601867	6.387953159246604	6.389477948142109
1.306	6.393850366209864	6.387948111697447	6.389467214547661
1.308	6.393825381848679	6.38794355671483	6.38945656014116
1.31	6.393800272895127	6.387939476325157	6.389446007737075
1.312	6.393775048574877	6.387935845902835	6.389435577550699
1.314	6.393749715284133	6.38793264393398	6.38942529352961
1.316	6.393724282240993	6.387929843617566	6.389415174689742
1.318	6.393698755457803	6.3879274161906485	6.389405241856873
1.32	6.393673140016705	6.38792533438937	6.3893955152742175
1.322	6.393647442607818	6.387923565043749	6.389386011737494
1.324	6.393621664402462	6.387922076760309	6.389376748827888
1.326	6.393595808726592	6.387920834247407	6.3893677415258
1.328	6.393569874821633	6.387919802178764	6.389359004573745
1.33	6.393543865447053	6.387918944018719	6.389350553629039
1.332	6.393517778393941	6.387918220885023	6.389342400283869
1.334	6.393491610539299	6.387917593509399	6.389334551770211
1.336	6.393465358459668	6.387917023375894	6.389327019074279
1.338	6.393439018904307	6.3879164711110255	6.389319809051731
1.34	6.3934125837449365	6.387915895411404	6.38931292526996
1.342	6.39338604823729	6.387915257822421	6.389306372612729
1.344	6.393359402576344	6.387914516929001	6.389300151443887
1.346	6.393332640443039	6.3879136333857645	6.389294262693397
1.348	6.393305751987428	6.387912570853017	6.389288704017232
1.35	6.393278729182529	6.387911289560368	6.389283472266613
1.352	6.3932515596145585	6.387909754657245	6.38927856126548
1.354	6.393224235538696	6.387907933211525	6.389273965032935
1.356	6.393196746395848	6.387905791891519	6.389269674171249
1.358	6.393169081443813	6.3879032992615405	6.389265678408464
1.36	6.393141233054979	6.387900428721186	6.389261965947324
1.362	6.393113188747034	6.387897152432704	6.389258523486312
1.364	6.3930849433079375	6.387893451094947	6.3892553364417
1.366	6.393056489261391	6.38788930087382	6.389252389617003
1.368	6.393027820324076	6.387884687449524	6.389249667491192
1.37	6.392998928895255	6.387879594462759	6.389247150961193
1.372	6.392969811163199	6.387874011047839	6.389244821661337
1.374	6.392940464848377	6.3878679296362835	6.3892426620364375
1.3760000000000001	6.392910886755075	6.387861342616784	6.389240649561614
1.3780000000000001	6.392881077916049	6.387854250158576	6.389238765376345
1.3800000000000001	6.392851035625189	6.3878466505025395	6.389236987698141
1.3820000000000001	6.3928207648134086	6.38783854722124	6.389235296908758
1.3840000000000001	6.392790266736405	6.387829945278264	6.389233671632703
1.3860000000000001	6.392759544839461	6.387820851089518	6.389232087705768
1.3880000000000001	6.39272860726911	6.38781127682448	6.389230526659067
1.3900000000000001	6.3926974563172445	6.387801231989023	6.3892289638425375
1.3920000000000001	6.392666100280081	6.387790728992538	6.38922737980699
1.3940000000000001	6.3926345481409586	6.387779784638018	6.389225752443811
1.3960000000000001	6.39260280512324	6.387768413880052	6.389224062168069
1.3980000000000001	6.392570880559114	6.38775663358524	6.389222287133432
1.4000000000000001	6.392538782520476	6.387744462886942	6.389220410331061
1.4020000000000001	6.392506519744493	6.387731918840628	6.389218412935095
1.4040000000000001	6.3924740995193785	6.387719019544163	6.389216276333898
1.4060000000000001	6.392441530099234	6.387705786849977	6.389213985469187
1.408	6.3924088158265455	6.387692238452619	6.389211522200185
1.41	6.392375962512284	6.38767839267859	6.3892088727515315
1.412	6.392342976748399	6.387664270567375	6.389206024294007
1.414	6.392309861201017	6.387649890081142	6.389202964749316
1.416	6.392276618138998	6.387635269496987	6.389199683401695
1.418	6.392243248020882	6.387620428012475	6.389196170041299
1.42	6.392209753219852	6.387605385365505	6.389192417050981
1.422	6.392176128408327	6.387590157524953	6.389188418561235
1.424	6.392142373158927	6.387574763275779	6.389184171930261
1.426	6.3921084829895785	6.387559221274274	6.3891796724864856
1.428	6.392074454044415	6.387543547143905	6.389174920318016
1.43	6.3920402790025195	6.387527759617786	6.3891699175143275
1.432	6.392005953308147	6.38751187580372	6.389164667920315
1.434	6.391971469069378	6.38749591192282	6.389159174816693
1.436	6.391936819587678	6.387479885014511	6.3891534472515135
1.438	6.391901999177051	6.387463812822159	6.38914749390882
1.44	6.391866999102075	6.387447711983881	6.389141324779435
1.442	6.391831817362686	6.387431600772853	6.389134955120185
1.444	6.391796446933271	6.387415498944129	6.389128399091469
1.446	6.3917608826058645	6.387399422118044	6.38912167194442
1.448	6.391725123618535	6.387383389272428	6.389114793863072
1.45	6.391689170512365	6.387367420983437	6.389107783378214
1.452	6.391653021684601	6.387351534329171	6.389100662421228
1.454	6.391616680256175	6.3873357491483125	6.389093454623242
1.456	6.39158014927618	6.387320084837707	6.389086180769951
1.458	6.391543435519464	6.387304559140117	6.389078865228087
1.46	6.391506544302036	6.3872891934695	6.389071533517202
1.462	6.39146948555308	6.38727400610149	6.389064209369496
1.464	6.391432271547379	6.387259017649249	6.389056919561568
1.466	6.391394911496408	6.387244244333874	6.389049686756898
1.468	6.391357420110345	6.387229706375211	6.389042538012237
1.47	6.3913198115052685	6.3872154217362604	6.389035496141001
1.472	6.3912820999782225	6.387201408491797	6.389028584476051
1.474	6.391244300957258	6.387187681594543	6.389021825546682
1.476	6.391206432263299	6.3871742557180164	6.389015240289626
1.478	6.3911685082538385	6.387161147354149	6.389008847533849
1.48	6.391130547379057	6.387148366841884	6.389002665336444
1.482	6.391092564856964	6.387135925956837	6.388996709674906
1.484	6.391054577540717	6.38712383571896	6.3889909936985
1.486	6.391016598395615	6.387112103395862	6.388985529771431
1.488	6.390978644565743	6.387100734591172	6.388980327597335
1.49	6.390940730308434	6.3870897352972955	6.388975393651269
1.492	6.390902866917752	6.387079106695929	6.388970732784961
1.494	6.390865069740261	6.387068850792022	6.3889663468057
1.496	6.390827348894578	6.387058966026405	6.388962235950241
1.498	6.390789717906372	6.387049449898991	6.3889583973409385
1.5	6.390752185386684	6.387040297297152	6.388954826390168
1.502	6.390714761039551	6.387031500211253	6.388951516578193
1.504	6.390677454173271	6.387023051001823	6.388948459084571
1.506	6.390640271971879	6.387014938743715	6.388945642758248
1.508	6.390603223742509	6.387007152400891	6.388943055138064
1.51	6.390566315407235	6.386999677950601	6.388940682702713
1.512	6.390529555312941	6.386992501315611	6.388938511950895
1.514	6.390492950075189	6.386985606068609	6.388936527632975
1.516	6.390456507373458	6.386978975907604	6.388934712557262
1.518	6.390420231780247	6.38697259342182	6.388933051280822
1.52	6.390384129674735	6.386966438813726	6.388931525232482
1.522	6.390348208478696	6.386960491826804	6.388930120445575
1.524	6.39031247362151	6.3869547339179045	6.388928820794315
1.526	6.39027693444444	6.386949144597772	6.388927611573286
1.528	6.390241594774543	6.3869437023469295	6.388926479185376
1.53	6.390206464621479	6.386938386616645	6.388925411922689
1.532	6.390171549290535	6.386933177553327	6.388924397166664
1.534	6.390136856932842	6.38692805350743	6.388923426715984
1.536	6.390102396706368	6.386922993922728	6.388922492291183
1.538	6.390068174082244	6.386917978749273	6.388921588675655
1.54	6.3900341977778226	6.386912986457779	6.388920710467638
1.542	6.390000474149325	6.38690799688005	6.388919856671989
1.544	6.389967011910979	6.386902991274482	6.388919025047639
1.546	6.389933818444825	6.386897949954039	6.388918217188902
1.548	6.3899009000775395	6.3868928539190115	6.388917436754806
1.55	6.389868264525178	6.386887684548178	6.388916687598891
1.552	6.3898359159995435	6.386882422455244	6.388915975088516
1.554	6.389803861012524	6.38687705157534	6.388915306097502
1.556	6.389772106629368	6.3868715532054425	6.388914689966394
1.558	6.389740653140983	6.3868659110208945	6.388914135356747
1.56	6.389709507880724	6.386860108839827	6.388913653131955
1.562	6.389678673303251	6.386854130541708	6.388913254142017
1.564	6.389648150023198	6.386847959751871	6.388912947656126
1.566	6.3896179413	6.386841583952202	6.388912748110919
1.568	6.389588048833802	6.38683498862103	6.388912665388518
1.57	6.389558471764083	6.386828159565248	6.388912711281883
1.572	6.389529210906264	6.386821086442889	6.388912897833694
1.574	6.389500264211175	6.38681375685429	6.388913236415488
1.576	6.389471628453125	6.386806161412863	6.388913736779216
1.578	6.389443302339899	6.386798290978576	6.388914411218411
1.58	6.389415283472492	6.386790136081657	6.388915269091261
1.582	6.3893875670556985	6.386781690355915	6.388916318018008
1.584	6.389360148034986	6.386772947517634	6.388917569162374
1.586	6.389333022966795	6.386763903493063	6.388919030598029
1.588	6.389306187007713	6.38675455271495	6.3889207088323134
1.59	6.389279634436849	6.386744893786976	6.388922613326401
1.592	6.389253360336137	6.386734924721715	6.388924750323131
1.594	6.389227357483307	6.386724644008574	6.388927125221529
1.596	6.389201620979434	6.3867140513452805	6.388929747661241
1.598	6.3891761443828585	6.386703145835686	6.388932620673717
1.6	6.389150921701622	6.386691931511248	6.388935753720859
1.602	6.389125945978233	6.386680407316111	6.3889391513956495
1.604	6.389101210260486	6.386668576753034	6.388942820734344
1.606	6.389076708773643	6.386656441934733	6.388946767044037
1.608	6.389052433582528	6.386644005224053	6.388950997355263
1.61	6.38902837878289	6.386631270236019	6.388955516603283
1.612	6.38900454056471	6.386618238904575	6.3889603328982645
1.614	6.388980911849594	6.386604913487095	6.388965452044862
1.616	6.388957487712344	6.386591298482627	6.3889708821041635
1.618	6.388934262611694	6.386577395385217	6.3889766315404595
1.62	6.3889112308146885	6.386563208132276	6.388982706155985
1.622	6.388888390045708	6.38654874129643	6.388989114870142
1.624	6.388865732471	6.386533993950729	6.388995865548014
1.6260000000000001	6.388843257899572	6.386518972318085	6.389002966790323
1.6280000000000001	6.388820960149178	6.386503676784323	6.38901042827239
1.6300000000000001	6.388798839486825	6.386488110743457	6.389018261173753
1.6320000000000001	6.388776889589933	6.386472277801857	6.389026471924848
1.6340000000000001	6.388755109991756	6.386456180479892	6.389035071578778
1.6360000000000001	6.388733497639024	6.386439820482032	6.389044071284353
1.6380000000000001	6.388712051326599	6.3864232019037805	6.389053480154886
1.6400000000000001	6.388690769373297	6.386406327138716	6.389063308047909
1.6420000000000001	6.3886696489585715	6.38638919809458	6.389073564414814
1.6440000000000001	6.3886486918527	6.386371819443249	6.389084260273068
1.6460000000000001	6.388627892825311	6.386354196159292	6.389095405088376
1.6480000000000001	6.388607252932136	6.386336328748204	6.389107009944606
1.6500000000000001	6.388586771411209	6.386318222995018	6.389119084003021
1.6520000000000001	6.388566445021155	6.386299883013546	6.389131634631493
1.6540000000000001	6.388546271552564	6.386281312969593	6.389144669827755
1.6560000000000001	6.388526248916715	6.38626251605887	6.389158196409736
1.6580000000000001	6.388506373104886	6.386243498110019	6.389172222055083
1.6600000000000001	6.3884866402340394	6.386224262937657	6.389186751641933
1.6620000000000001	6.388467046738472	6.386204814214337	6.389201788294418
1.6640000000000001	6.388447589084674	6.386185156316433	6.389217336703609
1.666	6.3884282618869745	6.38616529474065	6.38923339671548
1.668	6.388409057812262	6.386145235600412	6.389249969654164
1.67	6.388389970332432	6.386124980849641	6.389267053436562
1.672	6.388370993667685	6.386104536759306	6.389284644397364
1.674	6.388352120454148	6.386083908231094	6.389302738798612
1.676	6.3883333439018015	6.386063101717142	6.389321331956516
1.678	6.388314653529322	6.386042118900705	6.389340413159719
1.68	6.388296044221761	6.386020967206405	6.389359974533651
1.682	6.388277507204893	6.385999653236341	6.389380007403234
1.684	6.388259033607503	6.385978179560678	6.389400495945075
1.686	6.38824061697168	6.385956553475016	6.389421427857578
1.688	6.388222250198587	6.385934780698417	6.389442787017771
1.69	6.388203926507323	6.38591286652412	6.389464555927497
1.692	6.38818564004908	6.385890818545504	6.389486716524233
1.694	6.388167386364976	6.385868641501884	6.389509248216181
1.696	6.388149159150182	6.385846342197777	6.389532130335926
1.698	6.388130957073126	6.385823927934445	6.389555339794952
1.7	6.388112777360465	6.385801405423035	6.389578851073029
1.702	6.388094617884857	6.385778782320298	6.389602639660505
1.704	6.388076479932308	6.385756064422998	6.389626679343192
1.706	6.3880583628033065	6.385733258792514	6.38965094085689
1.708	6.388040270833964	6.3857103737624294	6.389675396188412
1.71	6.38802220649622	6.3856874143573945	6.389700015403311
1.712	6.3880041763426805	6.385664387069813	6.389724765874654
1.714	6.387986184981343	6.385641297284139	6.389749616448534
1.716	6.3879682406728575	6.385618152433093	6.389774533660346
1.718	6.38795035403933	6.385594956177442	6.389799484839469
1.72	6.38793253402793	6.385571713549143	6.389824433302459
1.722	6.387914791245021	6.385548427854151	6.389849346219484
1.724	6.387897140646036	6.385525103784288	6.389874188587708
1.726	6.387879594900306	6.38550174222411	6.3898989239338775
1.728	6.387862167354354	6.38547834569102	6.3899235168880315
1.73	6.387844875973223	6.385454915405814	6.38994792999619
1.732	6.387827736592669	6.385431450427799	6.389972129742642
1.734	6.387810766831209	6.38540794982325	6.389996079349232
1.736	6.387793983411587	6.3853844110749405	6.390019742392842
1.738	6.387777407577235	6.385360830977871	6.390043085740266
1.74	6.387761057357988	6.385337205246497	6.390066073154578
1.742	6.387744952421538	6.385313528127752	6.390088672552024
1.744	6.3877291127904146	6.385289793664278	6.390110851205459
1.746	6.38771355894249	6.385265995868593	6.390132577572293
1.748	6.387698310908554	6.385242124474508	6.390153820587991
1.75	6.387683389532399	6.385218171947454	6.390174550542114
1.752	6.3876688154327725	6.385194127660029	6.3901947399231425
1.754	6.387654608890426	6.385169983204425	6.390214365444287
1.756	6.387640788847893	6.385145726837785	6.3902334008365385
1.758	6.387627376071542	6.385121347962866	6.390251824392507
1.76	6.387614388255081	6.38509683467765	6.390269616144629
1.762	6.3876018440644735	6.385072177374339	6.39028675778255
1.764	6.387589762076057	6.385047364925517	6.390303233259984
1.766	6.387578158665878	6.385022385285681	6.390319028378214
1.768	6.387567048593906	6.384997226525516	6.390334131053822
1.77	6.3875564473125985	6.384971880557647	6.390348532197181
1.772	6.38754636640277	6.3849463364443215	6.3903622262151885
1.774	6.387536818374765	6.384920583602333	6.3903752055043626
1.776	6.387527812666662	6.384894612923872	6.390387468641287
1.778	6.387519357249389	6.3848684172603285	6.3903990152884775
1.78	6.3875114601199074	6.384841987350615	6.3904098444841315
1.782	6.387504124227108	6.384815317434377	6.390419960637851
1.784	6.387497353480044	6.384788400997167	6.390429370006898
1.786	6.387491146891862	6.384761231350619	6.390438080941004
1.788	6.387485503711219	6.3847338032120815	6.390446100850151
1.79	6.387480420535808	6.3847061114415995	6.390453439747897
1.792	6.387475891668362	6.384678152585466	6.390460111871114
1.794	6.387471907567668	6.38464992108964	6.390466129195967
1.796	6.387468457293704	6.384621412719082	6.390471507761564
1.798	6.38746552958104	6.384592624398134	6.390476262265722
1.8	6.387463107264605	6.384563550760505	6.390480411706382
1.802	6.387461173232623	6.384534188696242	6.39048397235596
1.804	6.387459707114085	6.3845045326080765	6.390486964532429
1.806	6.387458687475932	6.384474578947764	6.390489406539782
1.808	6.387458086352551	6.384444320691663	6.390491317776103
1.81	6.38745787702502	6.384413751218468	6.390492718563299
1.812	6.387458029629485	6.384382864464748	6.390493629374539
1.814	6.3874585129821675	6.384351654772339	6.390494071619881
1.816	6.387459291660474	6.384320111335423	6.390494062431556
1.818	6.387460330976983	6.384288226149503	6.390493623383532
1.82	6.3874615935284185	6.384255988873124	6.390492775195869
1.822	6.38746303895883	6.384223388924524	6.390491535533841
1.824	6.3874646250627025	6.384190413061215	6.390489923044959
1.826	6.387466311730729	6.384157049673842	6.390487956127167
1.828	6.387468055087507	6.38412328471227	6.390485654856833
1.83	6.387469811319789	6.384089103710345	6.390483033885002
1.832	6.387471538467601	6.384054493541318	6.390480111514413
1.834	6.387473191595364	6.384019440190677	6.390476905668398
1.836	6.3874747265730925	6.383983925978504	6.390473430439887
1.838	6.387476101124992	6.383947936736018	6.390469701652127
1.84	6.387477272664839	6.383911455761106	6.390465735409522
1.842	6.38747820063606	6.383874468477676	6.390461548358593
1.844	6.387478845233087	6.3838369615568	6.390457152170881
1.846	6.387479169907291	6.383798920551331	6.390452562931457
1.848	6.387479138571378	6.383760330160343	6.39044779430554
1.85	6.387478718266206	6.383721180974867	6.390442862515649
1.852	6.387477878513143	6.383681461495454	6.390437779911931
1.854	6.387476590871649	6.383641160773952	6.390432561186549
1.856	6.387474830754911	6.383600272284912	6.390427223146296
1.858	6.387472575445051	6.383558787509659	6.390421777389817
1.86	6.387469805018468	6.383516701367145	6.390416239940618
1.862	6.387466504855161	6.383474010634996	6.3904106235453915
1.864	6.387462661423009	6.383430716649218	6.390404944906774
1.866	6.387458263984011	6.383386817757657	6.390399217848727
1.868	6.387453305695179	6.383342316792394	6.390393456614988
1.87	6.3874477823761	6.383297218255579	6.3903876755898175
1.872	6.387441690505476	6.38325152973432	6.390381889394369
1.874	6.387435032198655	6.383205258290893	6.390376112332768
1.8760000000000001	6.387427809674773	6.383158417054875	6.390370358534676
1.8780000000000001	6.387420030287024	6.383111019683308	6.390364643910819
1.8800000000000001	6.387411698593943	6.383063079560446	6.390358979471756
1.8820000000000001	6.387402822681164	6.383014616132186	6.390353376620049
1.8840000000000001	6.387393412831731	6.382965647267937	6.390347848900945
1.8860000000000001	6.387383480957634	6.38291619520933	6.390342408467451
1.8880000000000001	6.3873730365482535	6.382866283543561	6.390337064682715
1.8900000000000001	6.387362093808299	6.382815936030011	6.390331829354614
1.8920000000000001	6.38735066401026	6.3827651828857634	6.3903267101351
1.8940000000000001	6.3873387593964965	6.382714049999184	6.390321713769879
1.8960000000000001	6.387326394105339	6.3826625710475575	6.39031684912429
1.8980000000000001	6.387313579136278	6.382610777433822	6.390312121601679
1.9000000000000001	6.387300325470416	6.382558702232582	6.390307533618451
1.9020000000000001	6.387286645230575	6.382506382721879	6.390303089683854
1.9040000000000001	6.387272549585474	6.382453855477004	6.390298792804486
1.9060000000000001	6.387258047248621	6.382401160428674	6.390294644311353
1.9080000000000001	6.3872431473758695	6.382348338393139	6.3902906450112775
1.9100000000000001	6.387227857140289	6.382295428766386	6.390286791907802
1.9120000000000001	6.387212183395804	6.382242475008414	6.390283084142639
1.9140000000000001	6.387196133572463	6.382189522223434	6.390279519387662
1.9160000000000001	6.387179710228016	6.382136611868237	6.390276091256209
1.9180000000000001	6.387162918573402	6.382083790301867	6.390272797865825
1.92	6.387145760127293	6.38203110320283	6.390269632008308
1.922	6.387128237336732	6.381978597154106	6.390266587455621
1.924	6.387110352397888	6.381926319387472	6.390263657198901
1.926	6.387092103494923	6.381874314834898	6.390260831591366
1.928	6.387073491557856	6.381822631984068	6.390258105158421
1.93	6.387054513685939	6.381771315573687	6.390255465578158
1.932	6.387035168943015	6.381720412814809	6.390252904460453
1.934	6.387015454600042	6.38166996898851	6.3902504117742716
1.936	6.38699536849391	6.38162002909651	6.390247977944717
1.938	6.386974909389182	6.38157063763092	6.390245593601047
1.94	6.386954073486916	6.381521836403439	6.390243247968274
1.942	6.386932859516364	6.3814736679206385	6.390240929658886
1.944	6.386911264367254	6.3814261732727084	6.390238630845821
1.946	6.386889286966432	6.381379391746921	6.390236342015434
1.948	6.386866925640207	6.381333357820412	6.390234052043017
1.95	6.386844178731024	6.3812881084755615	6.390231753253
1.952	6.386821046871993	6.381243678617557	6.390229438027419
1.954	6.386797528304956	6.381200098434246	6.39022709608347
1.956	6.386773624078452	6.381157396840607	6.390224721107354
1.958	6.386749336806008	6.381115602367523	6.39022230723177
1.96	6.386724666872194	6.381074740755454	6.390219845888615
1.962	6.386699618042802	6.381034835396929	6.39021733376866
1.964	6.386674193417968	6.380995909975479	6.390214766470728
1.966	6.38664839710389	6.380957984097294	6.390212140361982
1.968	6.386622235844168	6.380921078546019	6.390209453195387
1.97	6.386595715012132	6.380885211116072	6.390206704532033
1.972	6.386568841184665	6.380850397282135	6.390203892384611
1.974	6.3865416211371135	6.380816654444389	6.390201016875491
1.976	6.386514066078456	6.380783997720351	6.390198081545751
1.978	6.386486182944647	6.380752442331556	6.390195087205844
1.98	6.38645798366288	6.3807219999874425	6.390192039231461
1.982	6.3864294791673	6.380692685134979	6.39018894194994
1.984	6.386400682589662	6.3806645100020924	6.390185801298724
1.986	6.386371606208581	6.380637486633887	6.390182624482228
1.988	6.386342264858945	6.38061162730022	6.390179418524227
1.99	6.386312673531308	6.380586942478282	6.390176192057514
1.992	6.386282849482902	6.380563440202028	6.39017295466284
1.994	6.386252808638141	6.380541130700812	6.39016971629572
1.996	6.3862225687571526	6.3805200235148645	6.390166488108734
1.998	6.386192148148033	6.380500122968421	6.390163280368221
2.0	6.386161567743439	6.380481434229414	6.390160105390166
2.0020000000000002	6.386130848117997	6.380463961143456	6.390156975252624
2.004	6.386100013101569	6.3804477083190605	6.390153903512327
2.0060000000000002	6.38606908287706	6.380432673986282	6.390150901758535
2.008	6.386038083118724	6.380418858299035	6.39014798425634
2.0100000000000002	6.386007037931077	6.380406257569682	6.39014516160717
2.012	6.385975970617204	6.3803948647294995	6.390142448396823
2.0140000000000002	6.385944909292459	6.380384672476794	6.390139856447591
2.016	6.3859138802738755	6.38037566942004	6.39013739777825
2.0180000000000002	6.385882912017382	6.380367842388924	6.39013508514786
2.02	6.385852031888098	6.380361175792977	6.390132930594686
2.0220000000000002	6.385821267441451	6.380355651898444	6.3901309433908295
2.024	6.38579064974699	6.380351248869171	6.390129135284649
2.0260000000000002	6.38576020708874	6.380347944705792	6.3901275159840045
2.028	6.385729968894811	6.380345713054133	6.390126093053286
2.0300000000000002	6.3856999651800335	6.380344527309727	6.3901248775649675
2.032	6.385670226392847	6.3803443562613795	6.39012387473856
2.0340000000000003	6.3856407827674575	6.38034516583112	6.390123089411414
2.036	6.385611663681545	6.380346922321471	6.390122527668521
2.0380000000000003	6.385582900561945	6.380349587548538	6.3901221934384935
2.04	6.385554524807476	6.380353123503048	6.390122090617815
2.0420000000000003	6.385526562235718	6.380357486762473	6.39012221906738
2.044	6.385499043987607	6.3803626358780186	6.39012257980179
2.0460000000000003	6.385471998085161	6.380368525429062	6.3901231701550145
2.048	6.385445454412342	6.38037510989939	6.390123988859059
2.05	6.385419440470296	6.380382341102112	6.390125032599123
2.052	6.38539398217922	6.380390167578113	6.390126294272444
2.054	6.385369106053297	6.3803985407791615	6.390127768195423
2.056	6.385344837859582	6.38040740834397	6.390129446979819
2.058	6.38532120142309	6.3804167168587265	6.390131319972319
2.06	6.385298220401214	6.380426412040524	6.390133377503328
2.062	6.385275917972808	6.380436441264755	6.390135608271344
2.064	6.385254316029791	6.380446749258735	6.390138000463236
2.066	6.385233435209721	6.380457281902856	6.390140539522807
2.068	6.385213293941298	6.380467982567354	6.390143210987518
2.07	6.385193911679028	6.380478799080457	6.390146001338544
2.072	6.385175302222067	6.380489674648725	6.390148892532479
2.074	6.385157483563401	6.380500555000702	6.390151871624792
2.076	6.385140467073394	6.38051138790789	6.3901549203878645
2.078	6.385124265298359	6.380522121733499	6.390158023176881
2.08	6.385108889937647	6.380532705476323	6.39016116379885
2.082	6.385094350826333	6.380543091897523	6.390164328161642
2.084	6.385080655357115	6.380553231340028	6.390167498613867
2.086	6.385067811472273	6.380563080976663	6.3901706607534665
2.088	6.385055821696187	6.380572594703698	6.390173798240398
2.09	6.385044691246196	6.380581733518366	6.390176896812531
2.092	6.385034421094395	6.380590459009628	6.3901799427526385
2.094	6.385025012227081	6.380598734522039	6.390182922435294
2.096	6.385016464865969	6.3806065279675925	6.390185823338463
2.098	6.38500877650936	6.380613810439496	6.390188635139555
2.1	6.385001946464012	6.380620553530584	6.390191344766962
2.102	6.384995968477466	6.380626735677463	6.390193944038354
2.104	6.38499083943719	6.380632334781571	6.3901964216677065
2.106	6.3849865528528555	6.38063733377794	6.390198768860269
2.108	6.384983102049406	6.380641718642583	6.390200976873683
2.11	6.384980479097983	6.3806454788005915	6.390203039193338
2.112	6.38497867553734	6.380648605377027	6.390204947614997
2.114	6.384977684730988	6.380651096537207	6.390206695456032
2.116	6.384977495193748	6.380652947390353	6.390208275374864
2.118	6.384978099449271	6.380654159171325	6.390209681262729
2.12	6.384979486529708	6.380654735572102	6.39021090821122
2.122	6.38498164667687	6.380654682313689	6.390211949647338
2.124	6.384984568134237	6.380654006699934	6.390212801791041
2.126	6.384988242021037	6.380652719689412	6.3902134568030355
2.128	6.384992655698302	6.380650832868596	6.390213910133678
2.13	6.384997798808996	6.3806483597040975	6.390214157918173
2.132	6.385003659703515	6.380645315080993	6.390214192216349
2.134	6.385010227433418	6.380641715458296	6.390214009016396
2.136	6.385017487932548	6.380637575570756	6.390213601252739
2.138	6.385025431739492	6.380632914746844	6.390212965126971
2.14	6.38503404358978	6.380627748791898	6.390212093533876
2.142	6.38504331226553	6.380622096179766	6.390210980605307
2.144	6.385053223071096	6.380615974149728	6.390209620165062
2.146	6.3850637634357446	6.3806094008905525	6.390208006997274
2.148	6.385074915713827	6.380602391247643	6.390206134658249
2.15	6.385086665503841	6.3805949616980895	6.390203997065812
2.152	6.385098994357423	6.3805871277670265	6.390201587412843
2.154	6.38511188535312	6.3805789017179295	6.390198900830531
2.156	6.385125316731884	6.3805702966771785	6.390195930802712
2.158	6.385139271053174	6.380561326246163	6.3901926741114785
2.16	6.385153725573484	6.380551999253999	6.390189124726439
2.162	6.385168658371433	6.380542323627622	6.390185280003188
2.164	6.385184043653797	6.3805323100335505	6.390181135890805
2.166	6.385199856387373	6.380521962649855	6.39017668927713
2.168	6.385216070668033	6.380511290496401	6.390171940265115
2.17	6.385232659196244	6.380500295672973	6.390166889373546
2.172	6.385249590716367	6.380488983569852	6.390161536715382
2.174	6.385266837849367	6.380477358266945	6.390155884523391
2.176	6.385284368323948	6.380465420403984	6.390149937608527
2.178	6.3853021504040965	6.380453172675337	6.390143699878454
2.18	6.385320152561868	6.3804406169078165	6.390137179794315
2.182	6.385338343727001	6.380427755253902	6.3901303851842135
2.184	6.385356690168678	6.380414588686272	6.390123326562754
2.186	6.385375159664289	6.38040111984774	6.390116015841545
2.188	6.385393720601158	6.380387349801076	6.390108467399069
2.19	6.385412341619266	6.380373279199671	6.390100693294756
2.192	6.385430992930818	6.380358915277095	6.390092714190693
2.194	6.385449641872363	6.380344257478076	6.390084543733597
2.196	6.385468262128787	6.3803293120829565	6.390076203746403
2.198	6.385486826697619	6.380314084857243	6.390067714827333
2.2	6.385505309192724	6.3802985809599635	6.390059098517869
2.202	6.385523684686024	6.380282806416464	6.390050375356975
2.204	6.385541930104893	6.380266770464367	6.390041569424754
2.206	6.385560024559715	6.380250482265352	6.390032704799004
2.208	6.385577950224213	6.380233952686549	6.390023805350608
2.21	6.385595687015173	6.380217192614306	6.390014894501498
2.212	6.38561322069038	6.380200214591766	6.390005996904937
2.214	6.385630539271685	6.3801830343136325	6.389997137252777
2.216	6.385647629194832	6.380165666111872	6.38998833999833
2.218	6.385664480220412	6.38014812664109	6.389979626184886
2.22	6.385681083086147	6.380130435682481	6.389971021466201
2.222	6.385697431333653	6.3801126120634235	6.3899625495052526
2.224	6.385713517549977	6.380094675794321	6.3899542301873735
2.226	6.385729338721453	6.380076648642118	6.38994608472709
2.228	6.385744890214199	6.38005855381289	6.389938133548444
2.23	6.385760170742034	6.380040416789267	6.389930395420652
2.232	6.385775177905671	6.380022261315556	6.38992288879786
2.234	6.385789909370559	6.380004114545346	6.389915627865039
2.236	6.3858043661477994	6.3799860027937685	6.389908629842286
2.238	6.385818546806981	6.3799679546533445	6.389901907495301
2.24	6.3858324525049115	6.37994999718892	6.389895471719185
2.242	6.38584608270557	6.379932159385078	6.3898893333116495
2.244	6.385859439278216	6.379914470594095	6.389883503459999
2.246	6.385872521758414	6.379896960374299	6.389877988055654
2.248	6.385885329627659	6.379879657908483	6.389872794110306
2.25	6.385897863392561	6.379862591420515	6.389867925529153
2.2520000000000002	6.385910121845552	6.379845788716163	6.389863385998743
2.254	6.385922105641698	6.379829277590946	6.389859176507936
2.2560000000000002	6.38593381331011	6.3798130855469966	6.389855298637946
2.258	6.385945243773399	6.379797240341904	6.389851750265023
2.2600000000000002	6.385956393343771	6.379781766535175	6.38984852869688
2.262	6.385967259095268	6.37976668726827	6.389845631823543
2.2640000000000002	6.385977839598451	6.379752027034235	6.38984305711377
2.266	6.385988129818628	6.379737806051266	6.389840798697627
2.2680000000000002	6.385998126476525	6.379724043736108	6.389838850623967
2.27	6.386007824746191	6.379710759370842	6.389837209871341
2.2720000000000002	6.386017219790666	6.379697968189229	6.389835866934457
2.274	6.386026306294998	6.379685683661282	6.38983481605915
2.2760000000000002	6.386035078949291	6.379673917022345	6.389834051820418
2.278	6.386043531155007	6.3796626788464605	6.3898335654939435
2.2800000000000002	6.38605165698893	6.379651974341956	6.389833350667381
2.282	6.386059449985918	6.379641808399636	6.38983339928042
2.2840000000000003	6.386066904669451	6.379632182885953	6.389833704723224
2.286	6.386074014717878	6.379623096983823	6.389834260660088
2.2880000000000003	6.386080773748365	6.379614547198529	6.389835059240734
2.29	6.38608717612825	6.3796065281402194	6.389836092706798
2.2920000000000003	6.386093218182308	6.379599032197181	6.38983735739446
2.294	6.386098894170119	6.379592045380875	6.389838844526864
2.2960000000000003	6.3861041996301795	6.379585556217465	6.389840549563238
2.298	6.38610913171139	6.379579550291102	6.389842465564783
2.3000000000000003	6.386113685281727	6.379574007080271	6.389844586548968
2.302	6.38611785914719	6.379568907865752	6.389846905277408
2.3040000000000003	6.386121650264623	6.379564230711171	6.38984941781744
2.306	6.386125058065358	6.3795599510062635	6.389852116854701
2.308	6.386128083425351	6.379556045099723	6.389854996596714
2.31	6.386130725127316	6.379552485008319	6.389858049106938
2.312	6.386132985363175	6.379549244264212	6.389861267571592
2.314	6.3861348648485965	6.379546293541655	6.38986464514079
2.316	6.386136367463028	6.379543602434802	6.389868174904843
2.318	6.386137497592823	6.379541142861567	6.389871848182673
2.32	6.386138258481858	6.37953888278005	6.38987565747125
2.322	6.3861386563396545	6.379536793370897	6.3898795927757135
2.324	6.386138695726934	6.379534842505667	6.3898836424504255
2.326	6.3861383839732335	6.379533001101847	6.389887798967421
2.328	6.386137730568656	6.379531240353201	6.3898920522270855
2.33	6.386136741876121	6.379529530778931	6.3898963896876495
2.332	6.386135426658474	6.379527844040709	6.389900799797423
2.334	6.386133795406008	6.379526151258851	6.389905269871651
2.336	6.3861318594756336	6.379524428042715	6.389909789244524
2.338	6.3861296299769466	6.379522649134117	6.389914344507903
2.34	6.3861271189205695	6.379520788146177	6.389918923038558
2.342	6.386124339104181	6.3795188241125205	6.389923511511373
2.344	6.38612130197867	6.379516735608955	6.389928095570078
2.346	6.38611802296674	6.379514501134163	6.38993266386717
2.348	6.386114516171439	6.379512101144279	6.38993720300643
2.35	6.38611079636809	6.3795095183621	6.389941699906237
2.352	6.38610688026636	6.379506736688384	6.389946142356011
2.354	6.386102783134345	6.379503741197779	6.389950517114513
2.356	6.386098523346067	6.379500516296484	6.389954812294898
2.358	6.386094117840426	6.379497049734444	6.389959015578762
2.36	6.3860895817592835	6.379493331198783	6.389963117312615
2.362	6.386084935951454	6.379489350244657	6.389967104514397
2.364	6.38608019654529	6.379485097046399	6.389970967790969
2.366	6.386075381844762	6.379480564428033	6.389974696921225
2.368	6.3860705115029335	6.379475744744969	6.389978283220713
2.37	6.386065604365989	6.3794706316643035	6.389981716994874
2.372	6.386060677334547	6.379465221014494	6.389984991718016
2.374	6.386055751591274	6.379459510689039	6.38998810060633
2.376	6.386050846258056	6.3794534958355085	6.389991036629264
2.378	6.3860459797931055	6.379447174022238	6.389993793461268
2.38	6.386041170513117	6.379440544517117	6.389996367209828
2.382	6.386036439047763	6.379433607841815	6.38999875369728
2.384	6.386031803019933	6.379426362441612	6.39000094853424
2.386	6.386027281960605	6.379418808134612	6.390002950594476
2.388	6.3860228966586385	6.379410947277815	6.390004755604397
2.39	6.386018663400855	6.379402780093202	6.39000636499917
2.392	6.386014603226061	6.379394310192754	6.3900077762753655
2.394	6.386010736590148	6.379385539714012	6.3900089912483224
2.396	6.386007081048828	6.379376471606284	6.390010010116076
2.398	6.386003654193959	6.379367108405919	6.390010833344167
2.4	6.3860004782404625	6.3793574553895205	6.390011465589931
2.402	6.385997571068837	6.379347515697439	6.390011908770351
2.404	6.385994950578181	6.379337293530566	6.390012165612958
2.406	6.385992637987055	6.379326792780762	6.390012241330666
2.408	6.385990652079638	6.379316018850975	6.390012140186223
2.41	6.385989010394728	6.379304972663108	6.3900118656401865
2.412	6.385987733676335	6.379293661193336	6.390011422658588
2.414	6.385986839303341	6.37928208785814	6.390010817966417
2.416	6.385986344277366	6.379270255993172	6.390010056213097
2.418	6.385986266732368	6.379258167228628	6.39000914258679
2.42	6.385986623571147	6.3792458259785905	6.390008083793774
2.422	6.3859874312262335	6.379233235026054	6.3900068837293444
2.424	6.385988702800212	6.379220394810061	6.390005548835684
2.426	6.385990453872055	6.379207306556175	6.390004084719688
2.428	6.3859926978857295	6.37919396942284	6.390002497777933
2.43	6.385995444636186	6.379180383758332	6.39000079036344
2.432	6.385998705708644	6.379166549494561	6.3899989697897235
2.434	6.386002488537919	6.379152464189751	6.389997039716082
2.436	6.3860067996383885	6.379138124325845	6.3899950045942395
2.438	6.386011643342464	6.379123525346913	6.389992868464106
2.44	6.386017022435976	6.379108664499911	6.389990635575209
2.442	6.386022939417323	6.3790935393040336	6.389988311467775
2.444	6.386029389968943	6.3790781408990584	6.3899858974541175
2.446	6.386036373399048	6.3790624674573175	6.3899834000883216
2.448	6.386043883339867	6.379046511174773	6.389980823079806
2.45	6.3860519114829595	6.379030266586777	6.389978169787291
2.452	6.3860604502912075	6.379013729854659	6.389975444813107
2.454	6.386069486186654	6.378996894189668	6.389972653978897
2.456	6.386079006118731	6.378979753884576	6.389969799165958
2.458	6.386088994864576	6.378962305848962	6.389966886345197
2.46	6.386099437003968	6.37894454716378	6.389963919210609
2.462	6.386110311499356	6.378926473835485	6.389960902962414
2.464	6.386121599614693	6.378908083487463	6.389957842206261
2.466	6.386133279128669	6.378889376387117	6.389954740026453
2.468	6.386145330370784	6.3788703547294325	6.38995160384566
2.47	6.386157728660251	6.378851018105994	6.3899484387096726
2.472	6.386170450001921	6.378831372835016	6.389945249700037
2.474	6.386183471125881	6.37881142465336	6.389942042129307
2.476	6.3861967685211924	6.37879117948776	6.389938821721567
2.478	6.38621031614873	6.378770646626094	6.389935594354849
2.48	6.38622409045909	6.378749836265932	6.3899323648760635
2.482	6.386238065605682	6.37872876122312	6.389929139844688
2.484	6.386252217355043	6.378707434886561	6.389925924638818
2.486	6.386266522880856	6.3786858746339705	6.3899227266162875
2.488	6.3862809565284735	6.378664095303481	6.389919549206752
2.49	6.3862954975848645	6.378642115862245	6.389916397085373
2.492	6.386310121686943	6.378619954375865	6.389913275267275
2.494	6.386324807982056	6.378597632886097	6.389910186582881
2.496	6.386339535160226	6.378575173401302	6.389907137222703
2.498	6.386354282259023	6.378552599585286	6.389904130554736
2.5	6.386369031098632	6.378529933026708	6.389901169660131
2.5020000000000002	6.3863837635800325	6.3785071992138285	6.389898255084868
2.504	6.386398462561786	6.378484422491486	6.389895391149362
2.5060000000000002	6.38641311126409	6.378461626784859	6.389892578841231
2.508	6.38642769451193	6.378438838826253	6.389889816594077
2.5100000000000002	6.386442197363831	6.378416083453774	6.3898871047719945
2.512	6.386456607416837	6.378393386760917	6.3898844436931315
2.5140000000000002	6.3864709115173275	6.3783707737376005	6.3898818298584885
2.516	6.386485099608852	6.378348267556198	6.3898792606499475
2.5180000000000002	6.386499162184798	6.378325894918298	6.389876732765661
2.52	6.386513087473162	6.378303678224178	6.389874240991552
2.5220000000000002	6.386526869112018	6.378281640853767	6.38987178024811
2.524	6.386540501175904	6.3782598043947845	6.3898693442215695
2.5260000000000002	6.3865539762982175	6.378238192283029	6.389866925093359
2.528	6.386567290598438	6.378216824303255	6.389864513751718
2.5300000000000002	6.386580439347088	6.378195718893914	6.389862101780218
2.532	6.386593421460372	6.378174897160079	6.38985967943222
2.5340000000000003	6.386606231828928	6.378154373462704	6.389857234825175
2.536	6.386618870057024	6.378134165772257	6.389854756246446
2.5380000000000003	6.386631334234759	6.378114286344167	6.38985222762856
2.54	6.386643624102761	6.378094750867585	6.389849637549291
2.5420000000000003	6.386655740096756	6.3780755698738405	6.389846972460609
2.544	6.386667682582535	6.378056755832567	6.389844215606657
2.5460000000000003	6.386679450746023	6.378038315815385	6.389841349462219
2.548	6.386691047313781	6.37802025843965	6.389838359789618
2.5500000000000003	6.38670247213269	6.378002591113375	6.3898352267922505
2.552	6.386713725672826	6.377985316276173	6.3898319340536185
2.5540000000000003	6.386724809137584	6.377968440667065	6.389828464128583
2.556	6.386735722348935	6.3779519641079085	6.389824800769044
2.5580000000000003	6.386746467865521	6.377935889474949	6.389820926414821
2.56	6.386757045613177	6.377920215527971	6.389816822759381
2.562	6.38676745656932	6.377904942353084	6.3898124731868675
2.564	6.386777699936618	6.377890066904893	6.389807862952595
2.566	6.38678777614967	6.377875585770194	6.389802976725047
2.568	6.386797685366305	6.377861495392235	6.389797801084705
2.57	6.38680742751184	6.3778477914282705	6.389792323436878
2.572	6.386817002387229	6.377834469051014	6.389786533641047
2.574	6.386826406499814	6.377821521058607	6.389780421748374
2.576	6.386835641103459	6.377808940742732	6.3897739799906565
2.578	6.386844703841405	6.377796722364265	6.38976720422849
2.58	6.386853593054441	6.377784857937139	6.3897600898288625
2.582	6.386862307032264	6.377773341062729	6.389752635339515
2.584	6.3868708430153385	6.3777621640770255	6.389744842538964
2.586	6.386879199900627	6.377751318444375	6.3897367140170465
2.588	6.3868873755492865	6.377740800557359	6.389728256277305
2.59	6.386895365059604	6.377730599890614	6.389719475187857
2.592	6.386903165735898	6.377720710536669	6.38971038111242
2.594	6.386910775768624	6.3777111280833125	6.38970098804024
2.596	6.386918189600497	6.377701844401309	6.389691306772611
2.598	6.386925403157902	6.377692853575204	6.389681355934516
2.6	6.38693241280832	6.377684153041714	6.389671151765028
2.602	6.3869392126347515	6.377675734893461	6.3896607134523045
2.604	6.386945796171489	6.377667595232269	6.389650063715847
2.606	6.386952158654981	6.377659730551605	6.389639223300082
2.608	6.386958293057094	6.377652137362445	6.389628217707711
2.61	6.386964191031982	6.377644810952384	6.389617072822901
2.612	6.3869698453927635	6.377637745988205	6.389605811661116
2.614	6.386975247157913	6.377630938757473	6.389594463071487
2.616	6.386980389028672	6.377624386159602	6.389583053903124
2.618	6.386985258102876	6.3776180815223364	6.389571610874163
2.62	6.3869898467396915	6.377612019876454	6.389560161458018
2.622	6.38699414384631	6.37760619450005	6.389548733067471
2.624	6.386998136728302	6.377600596434099	6.389537352869173
2.626	6.387001814969562	6.377595217410054	6.389526046580322
2.628	6.387005164851202	6.377590044190846	6.389514838997758
2.63	6.387008174897953	6.3775850652332595	6.38950375410732
2.632	6.387010831370701	6.377580265941766	6.389492816719382
2.634	6.3870131220774295	6.377575629329624	6.3894820476999
2.636	6.387015033400515	6.377571135033597	6.389471466923296
2.638	6.387016551567668	6.377566761901992	6.389461092477135
2.64	6.387017664745506	6.377562486580339	6.389450943726705
2.642	6.387018359204169	6.377558283285565	6.389441034036218
2.644	6.387018622827938	6.37755412156221	6.389431375769806
2.646	6.387018442236137	6.377549972369685	6.389421980784667
2.648	6.387017808109666	6.377545802889422	6.389412859127835
2.65	6.387016708337462	6.377541581736023	6.389404019429336
2.652	6.387015132100497	6.377537270952362	6.389395464567975
2.654	6.3870130724359635	6.377532837307964	6.389387201929086
2.656	6.387010520398008	6.377528244989546	6.3893792323351635
2.658	6.387007470054482	6.377523457813054	6.389371555930063
2.66	6.387003917021015	6.377518442394593	6.389364174407188
2.662	6.386999856257783	6.377513163576904	6.38935708610781
2.664	6.386995287463068	6.377507588942096	6.389350288725879
2.666	6.386990210400609	6.377501689618849	6.389343778803894
2.668	6.386984626044189	6.377495436406556	6.389337552070777
2.67	6.386978538986466	6.3774888068091755	6.389331604223641
2.672	6.386971952813345	6.377481778267679	6.389325929763888
2.674	6.386964878452005	6.37747433667201	6.389320525206128
2.676	6.3869573237202095	6.377466465244336	6.389315384577379
2.678	6.386949300818749	6.377458157247492	6.389310502318836
2.68	6.386940821145596	6.3774494064604115	6.389305872940212
2.682	6.386931903057488	6.377440211773274	6.389301491259556
2.684	6.38692256221815	6.377430579322957	6.389297352194325
2.686	6.386912816200325	6.377420514582616	6.389293449936489
2.688	6.386902687957167	6.377410030646259	6.3892897809117235
2.69	6.38689219836371	6.377399141836114	6.389286340502764
2.692	6.386881369014911	6.377387868583846	6.3892831244850585
2.694	6.386870225197803	6.377376232917854	6.3892801278315865
2.696	6.386858792237022	6.377364260764959	6.3892773459432854
2.698	6.3868470946454226	6.3773519774078915	6.389274775679239
2.7	6.386835159122061	6.37733941345989	6.389272411738524
2.702	6.386823012254841	6.377326597728147	6.389270248777439
2.704	6.386810681036635	6.377313566160204	6.389268284954798
2.706	6.386798191717818	6.377300348240457	6.389266513743961
2.708	6.386785572091472	6.377286979472941	6.389264931117097
2.71	6.386772848721718	6.377273491815405	6.389263529206321
2.712	6.386760047175405	6.377259917191719	6.389262302768462
2.714	6.386747193061143	6.377246288189318	6.389261245294129
2.716	6.3867343127489535	6.377232637384825	6.389260350040321
2.718	6.386721431555827	6.377218992543411	6.389259607511085
2.72	6.3867085736952385	6.377205384579477	6.389259010788415
2.722	6.386695761320695	6.3771918375803205	6.389258549123742
2.724	6.386683018144292	6.377178377489094	6.389258210341759
2.726	6.386670367011871	6.377165025955176	6.389257985050516
2.728	6.386657829131593	6.377151803352941	6.389257859907986
2.73	6.386645426571857	6.3771387282966865	6.3892578215621185
2.732	6.386633177699655	6.37712581458523	6.389257855885046
2.734	6.38662110472134	6.3771130773672375	6.3892579486675345
2.736	6.386609226232827	6.37710052794771	6.389258083417765
2.738	6.386597559618231	6.377088175043642	6.389258242461683
2.74	6.386586125291309	6.3770760265961455	6.389258408294964
2.742	6.386574939372874	6.377064085587552	6.38925855999057
2.744	6.3865640179627805	6.377052353041787	6.389258677792072
2.746	6.386553378623124	6.377040832717467	6.389258741909395
2.748	6.3865430380508315	6.3770295220311946	6.389258729972025
2.75	6.3865330104589075	6.377018418366235	6.389258618813002
2.7520000000000002	6.386523311535498	6.377007516284394	6.389258384625124
2.754	6.386513953927927	6.376996810477685	6.389258003863341
2.7560000000000002	6.386504952789875	6.376986293817659	6.389257450349138
2.758	6.386496319769177	6.376975959027669	6.3892567004172856
2.7600000000000002	6.386488067342669	6.3769657953654955	6.389255727838875
2.762	6.38648020615808	6.376955792847819	6.389254507425535
2.7640000000000002	6.3864727459867465	6.376945941238151	6.389253012455579
2.766	6.386465696247811	6.376936227564209	6.3892512167814415
2.7680000000000002	6.386459065387772	6.376926642305633	6.389249095289588
2.77	6.386452859644908	6.376917170973559	6.389246622080634
2.7720000000000002	6.386447086522762	6.376907801876173	6.389243772969125
2.774	6.386441750730026	6.376898520003066	6.389240522766047
2.7760000000000002	6.38643685783963	6.376889315931485	6.389236851082521
2.778	6.3864324087119435	6.3768801743813315	6.389232731640436
2.7800000000000002	6.386428406882843	6.376871085618004	6.389228146444179
2.782	6.386424854059953	6.376862035425876	6.389223073818594
2.7840000000000003	6.386421748444394	6.376853011469609	6.389217494819914
2.786	6.386419090714934	6.376844003000997	6.389211393216534
2.7880000000000003	6.386416878121398	6.37683500038793	6.389204751333182
2.79	6.386415109538691	6.376825992137519	6.389197557731529
2.7920000000000003	6.386413780033188	6.376816967715198	6.3891897979491
2.794	6.386412885584897	6.3768079186761915	6.389181461739998
2.7960000000000003	6.386412419985224	6.376798836243943	6.389172540043717
2.798	6.386412380127037	6.376789714971424	6.389163028761483
2.8000000000000003	6.386412758274475	6.37678054590205	6.389152918784332
2.802	6.386413548676429	6.376771323190151	6.389142208906979
2.8040000000000003	6.386414746607735	6.376762043892248	6.389130899135451
2.806	6.386416345422269	6.376752703654	6.389118990049468
2.8080000000000003	6.386418339531097	6.3767432975387095	6.389106484380755
2.81	6.386420722536197	6.37673382399167	6.389093384949459
2.8120000000000003	6.386423488699845	6.376724281311016	6.389079700188472
2.814	6.3864266328507675	6.376714668517601	6.389065438968114
2.816	6.386430151866971	6.3767049853559215	6.389050608559685
2.818	6.386434043385901	6.376695231939266	6.389035221797198
2.82	6.386438304691919	6.376685411713216	6.3890192935300965
2.822	6.386442932964936	6.3766755241077755	6.389002835693872
2.824	6.3864479285498925	6.376665572238686	6.388985862609824
2.826	6.386453291102328	6.376655557888359	6.3889683929387475
2.828	6.3864590229591665	6.376645485736263	6.388950445263312
2.83	6.3864651253320615	6.376635358687516	6.388932035487673
2.832	6.386471600526356	6.376625180809526	6.388913183635096
2.834	6.3864784528360685	6.376614955773776	6.38889390781376
2.836	6.386485686123728	6.376604688137536	6.388874230175244
2.838	6.386493306575094	6.376594383271592	6.388854169580823
2.84	6.38650131785172	6.376584045628529	6.388833743667511
2.842	6.386509726463269	6.3765736824842785	6.388812973881696
2.844	6.386518538437671	6.376563297779708	6.388791879741139
2.846	6.386527759015468	6.376552898169702	6.388770478940496
2.848	6.386537393928804	6.376542492262971	6.388748790582174
2.85	6.386547448922492	6.376532084118991	6.388726831001638
2.852	6.386557929194622	6.37652168203158	6.388704617110881
2.854	6.386568840998964	6.376511295175486	6.388682164004977
2.856	6.3865801871193995	6.376500929564689	6.388659483878115
2.858	6.38659197006992	6.376490593395364	6.3886365885549905
2.86	6.386604192346433	6.376480295326428	6.38861349240679
2.862	6.3866168563537675	6.3764700458644255	6.388590203275869
2.864	6.3866299611605255	6.37645985182273	6.388566728956289
2.866	6.386643507955743	6.376449722478761	6.388543077639813
2.868	6.386657493160876	6.376439666362778	6.388519256548942
2.87	6.386671914626071	6.376429691945888	6.388495268431195
2.872	6.386686769134248	6.376419807381937	6.388471118063408
2.874	6.386702049968996	6.376410022037555	6.3884468071622145
2.876	6.386717751406681	6.376400342490963	6.388422337432014
2.878	6.386733867378456	6.376390776996868	6.388397709727193
2.88	6.386750387234727	6.376381333370812	6.388372925937674
2.882	6.386767302830454	6.376372018531911	6.3883479867035495
2.884	6.3867846040504235	6.376362840292561	6.388322892099612
2.886	6.386802277160555	6.376353803219819	6.388297643764603
2.888	6.386820312291586	6.376344916558664	6.388272243392056
2.89	6.386838693184632	6.376336184339134	6.388246690999522
2.892	6.386857406069445	6.376327610893489	6.388220988621854
2.894	6.386876436735876	6.37631920478336	6.3881951393006915
2.896	6.38689576862874	6.376310970930676	6.3881691479690055
2.898	6.386915385300096	6.3763029153937865	6.3881430188997825
2.9	6.386935269143514	6.376295045418254	6.388116757992187
2.902	6.386955400212664	6.376287365511413	6.388090371260205
2.904	6.386975763877943	6.376279883868448	6.388063870425275
2.906	6.386996339272194	6.376272607703012	6.3880372620796
2.908	6.3870171064535155	6.3762655445041965	6.388010558691839
2.91	6.387038048222201	6.376258703339725	6.387983773576255
2.912	6.387059143736324	6.376252093212028	6.387956919898322
2.914	6.387080374789291	6.376245724660108	6.387930014819232
2.916	6.387101718983658	6.376239605049942	6.387903072822208
2.918	6.387123158646315	6.376233745028597	6.387876111290754
2.92	6.387144673011055	6.3762281556941005	6.387849151016737
2.922	6.387166242649321	6.376222847683597	6.387822210116378
2.924	6.387187848390442	6.37621783305044	6.387795309556117
2.926	6.3872094718131756	6.376213121498587	6.387768472891221
2.928	6.387231093763282	6.3762087224194675	6.3877417203025715
2.93	6.387252697254922	6.3762046467752915	6.387715075064318
2.932	6.38727426441178	6.376200903890034	6.387688561196338
2.934	6.387295779130027	6.376197503296118	6.387662202819371
2.936	6.387317225172897	6.376194451793111	6.387636022198762
2.938	6.387338589910928	6.376191758332266	6.387610044430409
2.94	6.387359857782797	6.376189429365021	6.387584294494421
2.942	6.3873810184472335	6.37618746719606	6.387558796841884
2.944	6.387402058555664	6.376185875398963	6.387533574307688
2.946	6.387422969965223	6.376184656690409	6.387508650816613
2.948	6.387443743991703	6.376183811528366	6.387484052056446
2.95	6.387464374802007	6.3761833359413655	6.387459798592263
2.952	6.387484855085805	6.376183227484546	6.38743591508701
2.954	6.387505182617083	6.376183480578736	6.387412425379542
2.956	6.387525354300158	6.376184088737944	6.3873893512466955
2.958	6.387545368575137	6.376185041241585	6.387366713801168
2.96	6.387565227873613	6.37618632689409	6.38734453639988
2.962	6.387584933525397	6.376187932108636	6.387322839117503
2.964	6.387604488484295	6.376189842786226	6.387301642773003
2.966	6.387623897253069	6.376192040662353	6.387280966662632
2.968	6.387643164096931	6.3761945055839595	6.387260831711434
2.97	6.387662298184587	6.376197217514769	6.387241254584267
2.972	6.387681306663548	6.376200153656419	6.387222255257437
2.974	6.387700198341367	6.376203288686909	6.387203850512815
2.976	6.387718982615529	6.376206596652522	6.3871860565546745
2.978	6.387737670404238	6.376210050322515	6.387168889380022
2.98	6.38775627136913	6.376213620298782	6.387152363412781
2.982	6.387774797041833	6.3762172756731745	6.387136492074114
2.984	6.387793259219958	6.376220984245712	6.38712128714127
2.986	6.387811669090708	6.37622471602785	6.38710676041264
2.988	6.387830037017753	6.376228434658263	6.387092920385645
2.99	6.387848373554754	6.376232106006076	6.387079772928742
2.992	6.387866689835929	6.376235695849158	6.3870673266261875
2.994	6.3878849955807375	6.37623916829778	6.387055584917682
2.996	6.387903301862585	6.3762424897895755	6.387044549974782
2.998	6.387921616208215	6.376245624821528	6.38703422333359
3.0	6.387939945909779	6.376248537390105	6.387024602186515
3.0020000000000002	6.387958297278796	6.376251191981097	6.387015682654929
3.004	6.387976677132667	6.376253555573467	6.387007459682416
3.0060000000000002	6.387995089996359	6.376255593815347	6.386999925701073
3.008	6.388013539881011	6.3762572762953775	6.3869930712655245
3.0100000000000002	6.388032028878935	6.376258569734699	6.386986885078056
3.012	6.388050558157552	6.376259445719055	6.386981351733469
3.0140000000000002	6.388069128117309	6.3762598765524094	6.38697645815417
3.016	6.388087738205297	6.376259834869625	6.386972186145141
3.0180000000000002	6.388106385538269	6.376259296861707	6.386968515590241
3.02	6.388125065014684	6.37625823987499	6.386965427316515
3.0220000000000002	6.3881437743018985	6.376256645434959	6.386962899613224
3.024	6.388162508343629	6.37625449417063	6.386960909427857
3.0260000000000002	6.388181259358453	6.376251772189684	6.38695943161749
3.028	6.388200022159288	6.376248466745403	6.386958440812831
3.0300000000000002	6.388218788236302	6.376244568892484	6.38695791051783
3.032	6.388237552512602	6.376240072249583	6.38695781506017
3.0340000000000003	6.388256305621353	6.376234975647663	6.386958125932512
3.036	6.388275041219703	6.376229276796221	6.386958814306941
3.0380000000000003	6.388293750978953	6.376222979114433	6.386959852981953
3.04	6.388312429040418	6.376216086231351	6.386961214675044
3.0420000000000003	6.388331068292524	6.376208610105395	6.386962870465634
3.044	6.388349665231392	6.376200561825102	6.3869647920883885
3.0460000000000003	6.388368215970192	6.37619195769144	6.386966952753215
3.048	6.38838671632308	6.376182813557958	6.386969324567505
3.0500000000000003	6.388405164562395	6.376173152401733	6.386971880873284
3.052	6.388423557947367	6.376162995088279	6.386974594880573
3.0540000000000003	6.388441901310803	6.376152368526646	6.386977441929672
3.056	6.388460193937489	6.376141298613528	6.386980395205257
3.0580000000000003	6.3884784394355085	6.376129817457439	6.386983431709861
3.06	6.3884966439195	6.376117955442879	6.386986529303833
3.0620000000000003	6.388514815365916	6.376105747611871	6.386989664567699
3.064	6.388532959640327	6.376093225677753	6.386992815165676
3.0660000000000003	6.388551087026046	6.376080426644157	6.386995960525357
3.068	6.388569209851049	6.3760673868433875	6.386999080919575
3.0700000000000003	6.388587338584261	6.376054141166429	6.387002156407177
3.072	6.388605489359776	6.376040728773121	6.387005169337133
3.074	6.388623675080134	6.376027184943418	6.387008102400813
3.076	6.388641912876931	6.376013546756499	6.387010937808079
3.078	6.388660217739642	6.375999851199992	6.387013658523544
3.08	6.388678607199375	6.375986132284492	6.387016250172972
3.082	6.388697099107154	6.375972425856979	6.387018697691194
3.084	6.388715712300047	6.375958764914824	6.387020986125751
3.086	6.388734465723766	6.375945180640944	6.3870231026794295
3.088	6.3887533777332495	6.375931703098566	6.387025031489954
3.09	6.388772466115426	6.3759183626920475	6.387026760272739
3.092	6.388791749467377	6.375905185977487	6.387028278192807
3.094	6.388811244163128	6.375892196062735	6.387029569429775
3.096	6.3888309713451426	6.375879419742639	6.38703062408909
3.098	6.388850946886694	6.375866877394016	6.387031429159594
3.1	6.388871185909017	6.375854590077025	6.387031974063038
3.102	6.388891707337449	6.375842574924406	6.387032247647983
3.104	6.388912524076308	6.375830848775645	6.387032239997841
3.106	6.388933650960435	6.375819426419214	6.38703193980774
3.108	6.3889551033868095	6.375808322124965	6.387031337158405
3.11	6.388976895414636	6.375797548793021	6.387030423760522
3.112	6.388999036686088	6.375787115166001	6.387029190421866
3.114	6.389021539639003	6.375777029509589	6.38702762802884
3.116	6.389044416590185	6.375767300801354	6.387025728000392
3.118	6.389067676143594	6.375757933753007	6.3870234830497425
3.12	6.38909132749452	6.37574893491576	6.387020886910196
3.122	6.389115380359932	6.375740307821055	6.387017932107649
3.124	6.389139842065492	6.3757320549274	6.387014611553016
3.126	6.389164721862834	6.375724178879235	6.387010923075827
3.128	6.389190025467539	6.3757166781858565	6.387006857803598
3.13	6.3892157600403605	6.375709554475073	6.387002414412414
3.132	6.389241932853001	6.375702805179974	6.386997588919871
3.134	6.38926854820529	6.3756964290751155	6.386992376077031
3.136	6.389295614610854	6.3756904232186065	6.386986777481643
3.138	6.38932313484127	6.375684781799735	6.386980787501989
3.14	6.3893511159463605	6.375679501846084	6.386974408559875
3.142	6.389379561462893	6.375674576779095	6.38696763868192
3.144	6.389408475617157	6.375670001715169	6.386960479074452
3.146	6.389437861433248	6.3756657680545805	6.386952929460128
3.148	6.389467723535709	6.3756618708673765	6.386944993551315
3.15	6.389498063241007	6.375658299249172	6.386936671220712
3.152	6.389528883486271	6.375655046577836	6.38692796741205
3.154	6.389560182899987	6.375652102350414	6.38691888608863
3.156	6.389591961949853	6.37564945575743	6.38690942978727
3.158	6.3896242191158015	6.375647096680602	6.386899605545742
3.16	6.38965695045433	6.37564501547483	6.38688941987819
3.162	6.389690153759577	6.375643200578138	6.386878878304935
3.164	6.38972382043455	6.375641640373003	6.3868679859326924
3.166	6.3897579447139705	6.375640323868493	6.386856752496413
3.168	6.389792519401567	6.375639237990325	6.386845187874268
3.17	6.389827531452184	6.375638371123695	6.386833299591129
3.172	6.389862969402885	6.375637709457021	6.386821098901947
3.174	6.38989882080709	6.375637241354213	6.386808596593299
3.176	6.389935067727268	6.375636954200112	6.386795804401707
3.178	6.389971693432035	6.375636835105868	6.386782734481113
3.18	6.390008680259737	6.37563687201052	6.386769398404335
3.182	6.390046004972002	6.375637051956274	6.386755811401535
3.184	6.390083649045775	6.375637364855681	6.386741989175011
3.186	6.390121585041481	6.375637796960047	6.386727943352586
3.188	6.390159790881438	6.3756383361576745	6.38671369304021
3.19	6.39019823919305	6.375638970943875	6.386699251173515
3.192	6.390236901560882	6.3756396897130045	6.386684636537986
3.194	6.39027575071303	6.375640482024392	6.386669865138089
3.196	6.390314756477479	6.375641336990895	6.386654953920459
3.198	6.390353889369901	6.375642241594984	6.386639919773028
3.2	6.390393117356531	6.375643188656014	6.386624781952307
3.202	6.390432409841554	6.375644165813089	6.386609557471222
3.204	6.390471734123121	6.375645165823982	6.386594264439257
3.206	6.390511056925298	6.375646177680861	6.386578920006264
3.208	6.390550345197603	6.37564719404265	6.386563540952867
3.21	6.39058956412963	6.375648203692808	6.386548144318521
3.212	6.390628681961908	6.375649198428551	6.386532746845575
3.214	6.390667663371723	6.3756501719792915	6.386517365892943
3.216	6.390706474594822	6.375651113640068	6.386502015314082
3.218	6.390745080990425	6.3756520163708	6.386486709231376
3.22	6.390783447144025	6.375652869990604	6.386471461087489
3.222	6.39082154049103	6.375653667851622	6.386456284827541
3.224	6.390859326682535	6.375654401501349	6.3864411916406985
3.226	6.390896771361267	6.375655062370696	6.386426191998183
3.228	6.390933843065835	6.375655641220148	6.386411293635848
3.23	6.390970507057074	6.375656129194604	6.386396506753209
3.232	6.391006733234203	6.37565651654601	6.386381836936316
3.234	6.391042489170959	6.37565679378736	6.386367289435305
3.236	6.391077743735373	6.375656953227506	6.386352869599449
3.238	6.391112470300313	6.375656985065727	6.386338578697988
3.24	6.391146639506623	6.375656879843921	6.386324421341873
3.242	6.391180225757083	6.375656627096102	6.386310397011079
3.244	6.391213203136048	6.375656217613099	6.386296506329386
3.246	6.39124554790975	6.375655642537886	6.386282748648932
3.248	6.391277237974879	6.375654892583768	6.38626912195133
3.25	6.391308252550812	6.375653956615842	6.386255622514927
3.2520000000000002	6.391338572695198	6.375652825559237	6.386242248052189
3.254	6.3913681827426325	6.3756514919778935	6.386228994765318
3.2560000000000002	6.391397065411294	6.375649945841995	6.3862158582111315
3.258	6.391425210016407	6.375648180816575	6.386202835074965
3.2600000000000002	6.391452601308056	6.375646184856941	6.3861899173476075
3.262	6.39147923189831	6.3756439541470575	6.386177103657843
3.2640000000000002	6.391505092560629	6.3756414784774265	6.386164386178586
3.266	6.391530178589508	6.375638752210467	6.386151760404336
3.2680000000000002	6.391554482801689	6.37563576765038	6.386139220502753
3.27	6.391578004004972	6.375632520695786	6.386126761780169
3.2720000000000002	6.391600739269193	6.3756290046235415	6.386114377353569
3.274	6.39162268873955	6.375625215819514	6.386102064557882
3.2760000000000002	6.391643853966748	6.37562114933872	6.3860898165212605
3.278	6.391664234946519	6.375616800570927	6.386077628339108
3.2800000000000002	6.391683837202	6.375612167940502	6.386065496148487
3.282	6.391702666431307	6.375607248556442	6.3860534156277895
3.2840000000000003	6.3917207265503455	6.375602041486011	6.386041383360287
3.286	6.391738025153266	6.375596545787755	6.386029394728737
3.2880000000000003	6.391754567548747	6.375590762489808	6.386017446062524
3.29	6.39177036277588	6.375584691604614	6.386005534129082
3.2920000000000003	6.391785421003025	6.375578334710604	6.385993656015407
3.294	6.391799749147645	6.3755716953232096	6.385981806818477
3.2960000000000003	6.391813357079211	6.375564778716927	6.385969986120739
3.298	6.391826255953524	6.3755575896447025	6.385958191517774
3.3000000000000003	6.391838455855029	6.375550132736147	6.38594641879876
3.302	6.3918499655347	6.375542416542711	6.385934668736815
3.3040000000000003	6.391860796337802	6.375534448652814	6.385922937218651
3.306	6.39187096003644	6.375526239269429	6.385911227109404
3.3080000000000003	6.391880466513098	6.375517798811075	6.385899535292392
3.31	6.391889326992934	6.375509141937839	6.385887864662937
3.3120000000000003	6.391897550869172	6.375500278538106	6.385876214280173
3.314	6.391905149325505	6.37549122497049	6.385864585343739
3.3160000000000003	6.391912131968064	6.375481995640023	6.385852981071889
3.318	6.391918511551414	6.375472608944828	6.385841406266479
3.3200000000000003	6.391924292878721	6.375463079721391	6.385829862381361
3.322	6.391929486536494	6.375453426724718	6.385818353695622
3.3240000000000003	6.391934101321275	6.375443667506105	6.385806885897256
3.326	6.391938145311091	6.375433820408564	6.385795464679867
3.3280000000000003	6.391941625775703	6.375423905099782	6.385784096550101
3.33	6.391944547138536	6.375413938093442	6.385772788304
3.332	6.391946916884311	6.375403939620537	6.385761548875178
3.334	6.391948738155893	6.375393927198835	6.385750386198052
3.336	6.391950013545132	6.375383915653837	6.385739307230055
3.338	6.391950746941412	6.375373923334149	6.385728323273752
3.34	6.391950940233271	6.375363965757632	6.385717442477158
3.342	6.391950592852493	6.375354055680177	6.385706674305141
3.344	6.3919497063258355	6.375344204974929	6.385696028860362
3.346	6.391948279009809	6.375334425751892	6.385685516891826
3.348	6.391946310268472	6.375324725796811	6.385675146817714
3.35	6.391943795440766	6.375315112743473	6.385664927549332
3.352	6.391940732786439	6.3753055937591805	6.38565487163891
3.354	6.391937117187568	6.375296171442755	6.385644984781975
3.356	6.391932943278914	6.375286849687335	6.385635278189382
3.358	6.391928206921548	6.375277628512481	6.385625759371311
3.36	6.391922900402665	6.375268506118179	6.385616436331471
3.362	6.391917021075376	6.375259482295722	6.385607318577317
3.364	6.391910560133485	6.375250551209945	6.38559841209083
3.366	6.39190351183417	6.375241708355094	6.385589724316909
3.368	6.391895870991313	6.375232948080846	6.385581263052187
3.37	6.391887631797872	6.375224263827284	6.385573034111785
3.372	6.391878789471348	6.375215647218134	6.3855650442326946
3.374	6.39186934100088	6.375207092317545	6.3855573019941865
3.376	6.391859282307501	6.375198589651098	6.385549811374947
3.378	6.3918486120320805	6.375190133562984	6.385542580162681
3.38	6.391837328026798	6.375181714662613	6.385535612209378
3.382	6.391825432835643	6.375173326617659	6.38552891569098
3.384	6.391812928809954	6.3751649620268	6.38552249584825
3.386	6.391799821046008	6.375156618478454	6.385516361755726
3.388	6.391786112637299	6.3751482882379245	6.385510516259185
3.39	6.39177181305476	6.3751399677259455	6.385504967152908
3.392	6.3917569312728775	6.375131653564907	6.385499721755998
3.394	6.3917414808437165	6.375123344328666	6.385494786216736
3.396	6.39172547383536	6.3751150388610105	6.385490166857827
3.398	6.391708925951981	6.3751067369506815	6.385485870545108
3.4	6.391691856089693	6.375098439745234	6.3854819045613995
3.402	6.391674284222193	6.375090148211651	6.385478274739086
3.404	6.391656233209495	6.375081865410148	6.38547498939641
3.406	6.391637724867553	6.37507359272474	6.3854720525541575
3.408	6.391618785928025	6.375065334388253	6.385469472375267
3.41	6.391599444527955	6.375057093982562	6.385467253644869
3.412	6.391579727947953	6.375048874456593	6.385465401224647
3.414	6.391559668420109	6.375040680736369	6.385463921477858
3.416	6.391539299578479	6.375032516328486	6.3854628203681365
3.418	6.391518653196571	6.375024385500324	6.385462099754881
3.42	6.391497763594578	6.375016292057605	6.385461765858562
3.422	6.391476666117484	6.375008238657383	6.385461819821491
3.424	6.391455397049184	6.375000230327264	6.385462264178048
3.426	6.391433994444157	6.374992271458353	6.385463101336335
3.428	6.391412494634383	6.374984363822378	6.385464332798413
3.43	6.391390932385698	6.374976514249238	6.38546595746039
3.432	6.391369345903894	6.374968724621208	6.3854679744861045
3.434	6.391347771476853	6.374961001651911	6.385470384340318
3.436	6.3913262461917055	6.374953350939833	6.38547318545301
3.438	6.391304804596076	6.374945779154753	6.385476372968071
3.44	6.391283482088549	6.374938295816638	6.385479945441429
3.442	6.391262310665941	6.37493090940842	6.385483897526444
3.444	6.391241325070985	6.374923632524649	6.385488226967287
3.446	6.3912205547868455	6.374916476771094	6.385492928147785
3.448	6.391200028133476	6.374909457853679	6.3854979977223385
3.45	6.391179776580496	6.374902593493499	6.385503430954043
3.452	6.391159823208281	6.374895902889224	6.38550922355552
3.454	6.391140195096391	6.3748894080068235	6.385515369417998
3.456	6.391120914714123	6.374883132251267	6.385521867374983
3.458	6.391102002392864	6.3748771016341585	6.385528712982823
3.46	6.391083477811676	6.374871343284642	6.385535902443585
3.462	6.391065357073377	6.374865887736077	6.385543433125473
3.464	6.39104765580053	6.374860768174077	6.385551305520187
3.466	6.391030386890468	6.374856016858981	6.3855595177226085
3.468	6.391013560752623	6.374851667654092	6.385568069256465
3.47	6.390997188331479	6.37484775750339	6.385576963206625
3.472	6.390981274760761	6.374844323091533	6.385586199999669
3.474	6.390965824062285	6.3748414021492605	6.385595781719498
3.476	6.390950838611218	6.3748390292270605	6.38560571249717
3.478	6.390936320018177	6.374837244448291	6.385615997787647
3.48	6.390922264935685	6.374836082768124	6.38562663942836
3.482	6.3909086714501315	6.374835580904097	6.38563764530138
3.484	6.390895535087858	6.374835774790153	6.385649020197296
3.486	6.390882847856542	6.374836696351551	6.385660771512042
3.488	6.390870601913562	6.374838380722387	6.385672903727259
3.49	6.390858789280455	6.374840858767456	6.385685424593128
3.492	6.390847396006748	6.374844159492921	6.385698339244939
3.494	6.390836411167125	6.374848311827539	6.385711655967424
3.496	6.390825820878679	6.37485334251613	6.385725378892828
3.498	6.390815611590823	6.374859274170063	6.385739513495623
3.5	6.390805767656132	6.374866128001352	6.3857540647476005
3.5020000000000002	6.3907962749965845	6.374873926279327	6.385769036237378
3.504	6.390787116438529	6.3748826839321895	6.385784431321617
3.5060000000000002	6.39077827498598	6.3748924165284295	6.385800251409287
3.508	6.390769734334127	6.374903134688702	6.385816496349723
3.5100000000000002	6.390761476698487	6.3749148484935425	6.385833164031104
3.512	6.390753486122958	6.374927565165056	6.38585025422048
3.5140000000000002	6.3907457467430495	6.374941288729153	6.3858677616981
3.516	6.390738239851231	6.37495601833146	6.385885680001713
3.5180000000000002	6.390730950484901	6.374971754112228	6.3859040037590775
3.52	6.390723859418745	6.374988490290665	6.385922722700591
3.5220000000000002	6.390716954406368	6.375006221865725	6.385941827976917
3.524	6.390710215075937	6.375024937079367	6.385961305417317
3.5260000000000002	6.39070362830493	6.375044624470283	6.385981141486227
3.528	6.390697176628283	6.375065267735924	6.386001319977649
3.5300000000000002	6.390690844099788	6.375086847816411	6.386021822540723
3.532	6.390684617015421	6.375109345894082	6.3860426310742895
3.5340000000000003	6.390678479752797	6.375132739683671	6.3860637243684115
3.536	6.390672417894714	6.3751570038911956	6.386085079725503
3.5380000000000003	6.390666415816799	6.375182111383179	6.386106674019545
3.54	6.390660460738911	6.375208034339845	6.386128481403708
3.5420000000000003	6.39065453683335	6.375234740673896	6.3861504729278
3.544	6.390648633104967	6.375262199183528	6.386172624091149
3.5460000000000003	6.3906427342987095	6.375290375793423	6.38619490281451
3.548	6.390636826710078	6.375319234338761	6.386217279748412
3.5500000000000003	6.39063089812964	6.37534874069139	6.386239723938552
3.552	6.3906249378537305	6.375378855768076	6.386262201628988
3.5540000000000003	6.390618932649829	6.375409543772585	6.386284681286043
3.556	6.390612872899808	6.375440766651066	6.386307130029704
3.5580000000000003	6.3906067446583625	6.375472484143526	6.386329511253089
3.56	6.390600539078733	6.37550465659323	6.386351791743992
3.5620000000000003	6.390594244492202	6.375537243270756	6.386373935306896
3.564	6.3905878519291806	6.375570205736294	6.386395906717542
3.5660000000000003	6.3905813526206225	6.375603503272735	6.386417671427405
3.568	6.390574738180345	6.375637097470649	6.386439193891238
3.5700000000000003	6.390567997900175	6.375670946399899	6.386460436562875
3.572	6.39056112477677	6.3757050109389075	6.386481363732163
3.5740000000000003	6.390554110238843	6.375739250247939	6.386501939540296
3.576	6.390546947320935	6.375773626060308	6.386522130054886
3.5780000000000003	6.390539630857307	6.375808099978999	6.386541900170165
3.58	6.390532153172331	6.375842633427847	6.386561215379473
3.5820000000000003	6.390524510005924	6.375877189160678	6.386580042897788
3.584	6.390516695288963	6.375911728360395	6.386598348297909
3.586	6.39050870531434	6.375946215609325	6.386616100691103
3.588	6.390500538088129	6.37598061589972	6.386633268876125
3.59	6.390492191073275	6.37601489468783	6.386649824815868
3.592	6.390483662310129	6.376049018153616	6.386665739243426
3.594	6.390474950923784	6.376082952885729	6.386680985239544
3.596	6.390466059910358	6.376116669958971	6.386695538911341
3.598	6.390456991594765	6.376150139730839	6.386709378307342
3.6	6.390447749002971	6.376183332623629	6.3867224792671715
3.602	6.390438338502881	6.376216222872806	6.386734822484915
3.604	6.3904287667052655	6.376248785727345	6.386746392092082
3.606	6.390419042763828	6.3762809976071395	6.386757172588969
3.608	6.390409175430752	6.376312836711339	6.386767148965544
3.61	6.3903991763668095	6.376344283814315	6.386776309722973
3.612	6.390389060866529	6.37637531994443	6.386784645775791
3.614	6.39037884372744	6.376405928345604	6.386792151513682
3.616	6.390368543063681	6.376436094113024	6.386798823367543
3.618	6.390358176661183	6.376465801084179	6.386804656547152
3.62	6.390347766496057	6.376495038458615	6.386809652079056
3.622	6.39033733347996	6.376523797231894	6.386813811464624
3.624	6.390326900199626	6.376552063157276	6.3868171370108575
3.626	6.39031649467892	6.376579830644879	6.386819637773395
3.628	6.390306140137142	6.37660708982668	6.3868213207342075
3.63	6.390295867644799	6.37663383464508	6.386822197570482
3.632	6.390285703145732	6.376660059163463	6.386822277876475
3.634	6.390275676925974	6.376685757922008	6.38682157729625
3.636	6.3902658177156075	6.376710926113348	6.386820110072946
3.638	6.390256159671712	6.376735559253658	6.386817896044338
3.64	6.390246731600636	6.376759653240824	6.386814951078488
3.642	6.390237567673054	6.376783206130256	6.386811297278682
3.644	6.39022869824165	6.376806214586645	6.386806954074323
3.646	6.39022015670655	6.3768286770149025	6.386801945214901
3.648	6.390211976513186	6.3768505928601185	6.38679629526001
3.65	6.390204188935413	6.376871958742039	6.386790028118598
3.652	6.390196824939866	6.376892776039622	6.38678316965644
3.654	6.390189915424544	6.376913042678375	6.386775745173544
3.656	6.390183491388396	6.376932759065711	6.386767780230976
3.658	6.3901775827659115	6.376951926863698	6.386759303202861
3.66	6.390172220553594	6.376970546967821	6.386750340990679
3.662	6.390167429746767	6.376988620786065	6.386740921096163
3.664	6.3901632386856555	6.377006149796169	6.386731070857835
3.666	6.390159670874033	6.377023139331183	6.386720819220458
3.668	6.390156751515613	6.377039591281711	6.386710192341766
3.67	6.390154500786543	6.377055509756183	6.386699215669221
3.672	6.390152941036913	6.377070900973437	6.386687919657471
3.674	6.390152088332983	6.377085771124893	6.38667632834925
3.676	6.39015196103487	6.377100124783786	6.386664470683651
3.678	6.390152571695828	6.377113971904425	6.386652369466296
3.68	6.390153931976385	6.37712731973646	6.386640050391477
3.682	6.390156052364241	6.377140176689022	6.386627539439526
3.684	6.3901589391585985	6.377152553140789	6.386614857677881
3.686	6.390162596183482	6.37716445759305	6.386602028839936
3.688	6.390167026582646	6.3771759035582525	6.38658907695804
3.69	6.390172229537715	6.377186900214183	6.386576019774993
3.692	6.390178202513167	6.3771974581791175	6.386562876688461
3.694	6.390184941235133	6.377207591588463	6.386549668280008
3.696	6.390192436240131	6.3772173107844035	6.38653641186865
3.698	6.390200677284402	6.37722662618852	6.386523122369019
3.7	6.390209652605587	6.3772355530407046	6.386509815591243
3.702	6.390219348038531	6.377244100797891	6.386496504585245
3.704	6.390229746249652	6.377252280177953	6.3864832019391145
3.706	6.3902408283924395	6.37726010250195	6.386469916728093
3.708	6.39025257217916	6.377267579639619	6.386456660750828
3.71	6.390264957052083	6.37727471986701	6.386443443299375
3.712	6.390277956464723	6.377281533955132	6.386430271309489
3.714	6.390291547265934	6.377288029075355	6.386417151313327
3.716	6.390305699624224	6.377294213699593	6.386404087663538
3.718	6.390320387670446	6.377300095492789	6.386391087061327
3.72	6.3903355813880305	6.377305677946697	6.386378151391873
3.722	6.390351251159047	6.377310968444028	6.38636528686656
3.724	6.390367367945337	6.377315971299105	6.38635249663875
3.726	6.390383897388144	6.377320688940338	6.386339783314448
3.728	6.390400810433103	6.377325125969677	6.386327151760731
3.73	6.390418076386905	6.377329283150062	6.386314606780797
3.732	6.390435661121881	6.377333160844831	6.386302153188626
3.734	6.390453535414186	6.377336759566141	6.38628979695113
3.736	6.390471668214725	6.377340080692009	6.386277546336816
3.738	6.390490026767609	6.37734311999663	6.38626540810953
3.74	6.390508581743853	6.37734587817192	6.386253393184849
3.742	6.3905273038463575	6.377348349735928	6.386241511833345
3.744	6.390546165140047	6.377350532922557	6.386229777769773
3.746	6.390565136038415	6.377352424429367	6.386218203812589
3.748	6.390584189403778	6.377354018200349	6.386206805458404
3.75	6.390603299021344	6.377355308860467	6.38619560111453
3.7520000000000002	6.390622440285049	6.377356291263054	6.386184610693789
3.754	6.390641589244293	6.377356959495774	6.386173853352717
3.7560000000000002	6.390660723315946	6.3773573063519455	6.386163350828022
3.758	6.39067982026613	6.37735732370571	6.386153127135043
3.7600000000000002	6.390698859312489	6.377357004402193	6.3861432056465235
3.762	6.390717820971958	6.377356340246094	6.386133610487676
3.7640000000000002	6.390736686153694	6.3773553224439885	6.386124367886029
3.766	6.390755437830354	6.377353940121432	6.38611550536971
3.7680000000000002	6.390774062137408	6.37735218762003	6.38610705033809
3.77	6.390792542719628	6.3773500510211045	6.386099029241952
3.7720000000000002	6.390810864953139	6.37734752419474	6.386091470318346
3.774	6.390829018315876	6.377344595972166	6.386084401627397
3.7760000000000002	6.3908469893675415	6.377341254048755	6.386077849142051
3.778	6.390864770118391	6.377337491751029	6.386071841022857
3.7800000000000002	6.390882349143847	6.377333294718035	6.386066402492568
3.782	6.390899719296978	6.37732865618021	6.386061562035819
3.7840000000000003	6.390916873294885	6.377323564535911	6.38605734428566
3.786	6.3909338054677285	6.37731801054467	6.386053771242282
3.7880000000000003	6.390950510280439	6.377311985487236	6.3860508684332835
3.79	6.3909669841313494	6.377305480659033	6.386048655886666
3.7920000000000003	6.390983223744803	6.377298485813959	6.386047155462188
3.794	6.390999227943851	6.377290993349292	6.386046385375779
3.7960000000000003	6.3910149924482695	6.377282996452028	6.386046364368977
3.798	6.391030519618929	6.377274486910674	6.386047107798952
3.8000000000000003	6.391045807909716	6.377265460211294	6.386048628384256
3.802	6.39106085932486	6.37725591033247	6.386050940728346
3.8040000000000003	6.391075675517675	6.377245833640426	6.3860540551191205
3.806	6.391090260035906	6.377235226575393	6.386057981348706
3.8080000000000003	6.391104617353714	6.3772240870925225	6.386062728082152
3.81	6.391118752388494	6.3772124162104005	6.386068302452674
3.8120000000000003	6.391132668402545	6.377200211349842	6.386074707601199
3.814	6.391146374756775	6.3771874760064335	6.386081948526704
3.8160000000000003	6.391159877281637	6.377174212482199	6.386090027577776
3.818	6.391173184097397	6.37716042600652	6.386098945559314
3.8200000000000003	6.391186304947959	6.377146122375198	6.3861087029620345
3.822	6.391199248156407	6.377131307339881	6.386119299311422
3.8240000000000003	6.391212026268583	6.377115991638007	6.38613073343283
3.826	6.391224650372419	6.377100184489257	6.386143002684569
3.8280000000000003	6.391237132837946	6.377083896934391	6.386156106063858
3.83	6.391249485729355	6.377067140538188	6.3861700387672355
3.8320000000000003	6.391261724760448	6.3770499324913485	6.386184799361989
3.834	6.3912738646125	6.377032285781834	6.386200384869422
3.8360000000000003	6.391285918269815	6.377014215842738	6.38621678996708
3.838	6.391297904252408	6.376995744185557	6.386234014237282
3.84	6.391309840341339	6.376976887447085	6.38625205108816
3.842	6.3913217432211304	6.376957666704629	6.386270898920649
3.844	6.39133363037314	6.376938100837791	6.38629055324915
3.846	6.3913455196711135	6.376918212136135	6.3863110112316255
3.848	6.391357432853128	6.376898022069945	6.386332269848455
3.85	6.391369387325103	6.376877552734165	6.386354326161768
3.852	6.391381402798982	6.376856826265492	6.386377174925695
3.854	6.391393500084807	6.376835863346234	6.386400812390479
3.856	6.391405699755584	6.376814688880113	6.386425235206733
3.858	6.391418022920934	6.376793326530289	6.386450439682544
3.86	6.391430489792966	6.376771795192952	6.386476419061641
3.862	6.391443120496375	6.376750117507842	6.386503167737423
3.864	6.391455935773238	6.376728315084654	6.386530680427712
3.866	6.391468957503611	6.376706408588396	6.386558950021148
3.868	6.3914822069087895	6.376684416041687	6.386587967570086
3.87	6.391495703591214	6.376662357310544	6.386617725409569
3.872	6.391509468824196	6.376640248807078	6.38664821304319
3.874	6.391523521823828	6.376618109571031	6.386679419106574
3.876	6.391537883816905	6.376595955715655	6.386711331757204
3.878	6.39155257378123	6.376573802766046	6.386743938655658
3.88	6.391567612371646	6.376551665249917	6.386777223068724
3.882	6.391583017770732	6.376529556325463	6.38681117083332
3.884	6.391598810214545	6.376507491725751	6.386845766780958
3.886	6.3916150068919935	6.376485483874567	6.386880990479205
3.888	6.391631627504911	6.376463546068327	6.3869168254299815
3.89	6.3916486873874305	6.376441688008804	6.386953248727586
3.892	6.391666203090861	6.376419921337561	6.386990241101269
3.894	6.391684190003489	6.376398260876885	6.387027781008978
3.896	6.391702664077656	6.3763767149632	6.387065844931751
3.898	6.391721638308538	6.37635529557658	6.387104408524361
3.9	6.3917411246056295	6.376334010876261	6.387143446022146
3.902	6.391761135363066	6.376312873779265	6.387182934665191
3.904	6.39178168149726	6.376291894240301	6.387222846741512
3.906	6.391802771316642	6.376271082364564	6.38726315470269
3.908	6.391824412596261	6.376250447760654	6.387303832111269
3.91	6.3918466077201765	6.376229998158602	6.387344849306019
3.912	6.391869363854933	6.376209743623545	6.38738617700712
3.914	6.39189268177764	6.376189692758191	6.3874277866969935
3.916	6.391916561630331	6.376169854050668	6.387469649146247
3.918	6.39194100292741	6.376150233185307	6.387511732686352
3.92	6.391965999779871	6.376130836606426	6.387554006835366
3.922	6.391991548170625	6.376111668866661	6.387596438795946
3.924	6.392017639907209	6.376092734551805	6.38763899886039
3.926	6.3920442649700915	6.376074038262524	6.387681653163361
3.928	6.392071410356739	6.376055581758944	6.3877243675934805
3.93	6.3920990630037515	6.3760373659669325	6.387767110757885
3.932	6.392127205121494	6.376019388587145	6.387809848172984
3.934	6.39215582103838	6.376001652515723	6.387852547678299
3.936	6.392184890057156	6.375984153689882	6.387895173976356
3.938	6.392214391532961	6.375966888725596	6.387937692686275
3.94	6.392244299993512	6.375949852935441	6.387980067991734
3.942	6.392274591681502	6.375933043354801	6.388022265259818
3.944	6.392305240390496	6.375916452792385	6.388064250807505
3.946	6.392336219538955	6.375900077632008	6.388105989139874
3.948	6.3923674987833	6.375883909115209	6.38814744469234
3.95	6.392399051066723	6.375867942540293	6.388188585059029
3.952	6.39243084618488	6.375852169216237	6.38822937478307
3.954	6.392462852713365	6.375836582968173	6.388269781428591
3.956	6.392495037553501	6.375821174754829	6.388309769768636
3.958	6.392527372341995	6.37580593836971	6.3883493112095335
3.96	6.392559822813969	6.375790867254488	6.3883883713296585
3.962	6.392592357745522	6.375775954892006	6.388426921906625
3.964	6.392624945222708	6.375761194868441	6.388464932842724
3.966	6.392657551118048	6.3757465791091334	6.388502375130059
3.968	6.3926901459390315	6.375732102847071	6.388539225675604
3.97	6.392722696305913	6.37571776123256	6.388575457009137
3.972	6.392755170005677	6.375703546920228	6.388611045916588
3.974	6.392787534305925	6.3756894551446095	6.388645969979993
3.976	6.392819756958466	6.375675483744491	6.388680209524441
3.978	6.39285180544817	6.375661626748425	6.3887137453833
3.98	6.392883647951314	6.37564787916428	6.388746560448582
3.982	6.392915249843541	6.375634238714638	6.388778641501513
3.984	6.392946580695685	6.375620700193241	6.388809973782723
3.986	6.392977605830487	6.375607262955253	6.388840547526349
3.988	6.3930082948419695	6.375593922492251	6.38887035303647
3.99	6.393038612216803	6.3755806754300215	6.38889938216233
3.992	6.393068527810289	6.375567520256422	6.388927628998559
3.994	6.393098006602879	6.375554452035061	6.388955090953881
3.996	6.393127014082348	6.375541470020136	6.38898176543053
[truncated: 8,002 more rows]
