# Supplementary material for: Interpolation and differentiation of alchemical degrees of freedom in machine learning interatomic potentials
Source: Nat Commun. 2025 May 10;16:4350. doi: 10.1038/s41467-025-59543-2 (PMC12065795; doi:10.1038/s41467-025-59543-2)
Supplement: Supplementary file 4 — Source Data [file 41467_2025_59543_MOESM4_ESM.zip › source_data/figS2.csv]

switching_time	G_linear_AL	G_linear_AL_std	G_AL	G_AL_std	E_diss_linear_AL	E_diss_linear_AL_std	E_diss_AL	E_diss_AL_std
2	24.10164231840165	0.1494625242489638	24.012984903155917	0.38345271408552833	2.670746199314764	0.34862285024682665	2.7156871708573895	0.28807038155419407
4	24.117331107864175	0.2181787761700844	24.151137621181675	0.1135144269837992	1.5518011530343199	0.15194278478401738	1.5270529721513166	0.2039600703887228
8	24.126870664860473	0.1613592840818587	24.06139972154047	0.13251837371076844	0.848746361642783	0.1295422260092543	0.844624403162705	0.09785409957770375
16	24.27243834172383	0.10036198267544556	24.065378500627883	0.06352962273884383	0.47477314511099955	0.08589376029868834	0.5112352389009425	0.12371535082429527
30	24.193120122702144	0.10451077069596189	24.04144611319051	0.08246073129024405	0.24434691589279292	0.047759089507617744	0.3383857850526918	0.06815192686537537
60	24.109018800735814	0.029446440841999245	24.080538382410705	0.050963210195495955	0.21290839147623244	0.07365367214395639	0.18412071096470667	0.07103120268812879
