# Supplementary material for: Interpolation and differentiation of alchemical degrees of freedom in machine learning interatomic potentials
Source: Nat Commun. 2025 May 10;16:4350. doi: 10.1038/s41467-025-59543-2 (PMC12065795; doi:10.1038/s41467-025-59543-2)
Supplement: Supplementary file 4 — Source Data [file 41467_2025_59543_MOESM4_ESM.zip › source_data/figS3_b_BrI_model.csv]

x	a	b	c
0.0	8.380831029272583	4.041148641790095	10.610702721909922
0.05	8.393155898747041	4.052812973232043	10.635938716809921
0.1	8.414079053112559	4.048378818411501	10.791661060886728
0.15000000000000002	8.39738994725768	4.047393173491851	10.994883770103764
0.2	8.320644499882633	4.06176439697265	11.179868760964553
0.25	8.430218624599899	4.054096068858675	11.032130845053164
0.30000000000000004	8.433421836142017	4.059389979922747	11.076533114401297
0.35000000000000003	8.425532764976934	4.0696412177573125	11.155732396246941
0.4	8.418529428350089	4.080420158909575	11.26502096707047
0.45	8.429903782911143	4.086306748299307	11.332236338243893
0.5	8.464869900497614	4.086983991168294	11.313444175152076
0.55	8.472270415107882	4.0916939971260025	11.372177773503864
0.6000000000000001	8.47514134198267	4.108744542487303	11.503845169128342
0.65	8.504356588131941	4.1069657232410135	11.513941981534137
0.7000000000000001	8.545656564985338	4.1140654643060195	11.542003464339661
0.75	8.574311862439126	4.112029220813692	11.548430466065858
0.8	8.609563781048948	4.117463510154172	11.569447718797825
0.8500000000000001	8.644800667323322	4.118384188978741	11.603232201780836
0.9	8.683323280405949	4.1211301510263745	11.624432488832676
0.9500000000000001	8.717022643357586	4.126179016477266	11.602935209281922
1.0	8.749364099845188	4.131528274155281	11.614241242414469
