# Supplementary material for: Interpolation and differentiation of alchemical degrees of freedom in machine learning interatomic potentials
Source: Nat Commun. 2025 May 10;16:4350. doi: 10.1038/s41467-025-59543-2 (PMC12065795; doi:10.1038/s41467-025-59543-2)
Supplement: Supplementary file 4 — Source Data [file 41467_2025_59543_MOESM4_ESM.zip › source_data/fig5_c.csv]

temperature	G_v_FL	G_v_FL_std	G_v_AL	G_v_AL_std
50	1.551275046392334	0.006308594119919392	1.5581572670857895	0.0014241527581960855
100	1.5475148997737733	0.006023750368761141	1.540484033611392	0.001813572940451457
150	1.5232344128280602	0.02764237055489724	1.5188262847234455	0.0029077778666518174
200	1.5110045028882269	0.028268221837579512	1.5002690108190109	0.0071829834416343415
